# Supplementary material for: Resequencing of durian genomes reveals large genetic variations among different cultivars
Source: Front Plant Sci. 2023 Feb 16;14:1137077. doi: 10.3389/fpls.2023.1137077 (PMC9978785; doi:10.3389/fpls.2023.1137077)
Supplement: Supplementary file 4 [file Table_1.xlsx]

## Sheet: Z-score_all
Supplementary Table 1 The expansion and contraction of protien families in Arabidopsis thaliana (Ar), Carica papaya (Pa), Theobroma cacao (Ca), Gossypium raimondii (Gr), Gossypium arboretum (Ga), Musang King (MK), Monthong (MT), Kradumthong (KD), and Puangmanee (PM).
									expansion/contraction levels*																	z scores of the numbers of proteins**
FamilyID	swissprot	blast2GO	GO	GO_ID	KEGG	KEGG_ID	mapman	#	<14>	Ar	Pa	<12>	Ca	Gr	Ga	<8>	<10>	<9>	MK	<6>	MT	<3>	KD	PM	#	Ar	Pa	Ca	GA	GR	MK	MT	KD	PM
OG0000677	Thiosulfate/3-mercaptopyruvate sulfurtransferase 1, mitochondrial	thiosulfate/3-mercaptopyruvate sulfurtransferase 1, mitochondrial isoform X2	P:transsulfuration; F:thiosulfate sulfurtransferase activity; C:mitochondrion	P:GO:0019346; F:GO:0004792; C:GO:0005739	Thiosulfate sulfurtransferase	EC:2.8.1.1	Amino acid metabolism.amino acid degradation.cysteine.mercaptopyruvate sulfurtransferase;RNA processing.RNA modification.tRNA modification.thiolation CTU1-URM1 pathway.mercaptopyruvate sulfurtransferase *(MST/RDH);Enzyme classification.EC_2 transferases.EC_2.8 transferase transferring sulfur-containing group	#	0	5	-2	0	0	-1	0	-1	0	1	2	0	0	0	2	0	#	1.69812	-1.19328	-0.367162	-0.780219	-1.19328	0.872009	0.0458952	0.872009	0.0458952
OG0000727	Probable low-specificity L-threonine aldolase 1	probable low-specificity L-threonine aldolase 1 isoform X2	P:glycine biosynthetic process; P:threonine catabolic process; F:L-allo-threonine aldolase activity; C:cytosol	P:GO:0006545; P:GO:0006567; F:GO:0008732; C:GO:0005829	L-allo-threonine aldolase; L-threonine aldolase	EC:4.1.2.49; EC:4.1.2.5	Amino acid metabolism.amino acid degradation.threonine.threonine aldolase;Enzyme classification.EC_4 lyases.EC_4.1 carbon-carbon lyase	#	0	2	2	0	-1	2	1	2	0	-1	0	-2	-1	0	0	-1	#	0.723102	0.723102	-0.253086	1.0485	1.37389	-0.253086	-1.22927	-0.903877	-1.22927
OG0000858	Asparagine synthetase [glutamine-hydrolyzing] 1	asparagine synthetase [glutamine-hydrolyzing] 1-like isoform X1	P:asparagine biosynthetic process; P:glutamine metabolic process; F:asparagine synthase (glutamine-hydrolyzing) activity; F:ATP binding; C:cytosol	P:GO:0006529; P:GO:0006541; F:GO:0004066; F:GO:0005524; C:GO:0005829	Asparagine synthase (glutamine-hydrolyzing)	EC:6.3.5.4	Amino acid metabolism.aspartate group amino acid biosynthesis.asparagine.glutamine-dependent asparagine synthetase *(ASN);Enzyme classification.EC_6 ligases.EC_6.3 ligase forming carbon-nitrogen bond	#	0	2	-2	0	-2	0	4	2	0	0	0	0	-1	0	0	0	#	0.576498	-1.01996	-1.01996	2.17295	0.576498	-0.22173	-0.620844	-0.22173	-0.22173
OG0001928	Aspartokinase 1, chloroplastic	aspartokinase 1, chloroplastic-like	P:threonine biosynthetic process; P:lysine biosynthetic process via diaminopimelate; P:homoserine biosynthetic process; P:phosphorylation; F:aspartate kinase activity; F:ATP binding	P:GO:0009088; P:GO:0009089; P:GO:0009090; P:GO:0016310; F:GO:0004072; F:GO:0005524	Aspartate kinase	EC:2.7.2.4	Amino acid metabolism.aspartate group amino acid biosynthesis.aspartate-derived amino acids.aspartate kinase;Enzyme classification.EC_2 transferases.EC_2.7 transferase transferring phosphorus-containing group	#	0	2	-2	0	2	2	0	0	0	0	1	0	-1	0	1	0	#	1.01436	-1.79463	1.01436	-0.390137	1.01436	0.31211	-1.09238	0.31211	-0.390137
OG0000351	5-methyltetrahydropteroyltriglutamate--homocysteine methyltransferase	5-methyltetrahydropteroyltriglutamate--homocysteine methyltransferase	P:methionine biosynthetic process; P:methylation; F:5-methyltetrahydropteroyltriglutamate-homocysteine S-methyltransferase activity; F:zinc ion binding; F:methionine synthase activity; C:chloroplast; C:integral component of membrane	P:GO:0009086; P:GO:0032259; F:GO:0003871; F:GO:0008270; F:GO:0008705; C:GO:0009507; C:GO:0016021	Methionine synthase; 5-methyltetrahydropteroyltriglutamate--homocysteine S-methyltransferase	EC:2.1.1.13; EC:2.1.1.14	Amino acid metabolism.aspartate group amino acid biosynthesis.aspartate-derived amino acids.methionine.L-homocysteine S-methyltransferase activities.methyl-tetrahydrofolate-dependent methionine synthase;Enzyme classification.EC_2 transferases.EC_2.1 transferase transferring one-carbon group	#	0	2	-3	0	-2	2	0	3	1	0	3	-1	-1	0	-1	0	#	0.320256	-1.28103	-0.960769	0.960769	1.60128	0.960769	-0.640513	-0.640513	-0.320256
OG0001036	Glutamate decarboxylase 4	glutamate decarboxylase 4	P:glutamate catabolic process; F:glutamate decarboxylase activity; F:calmodulin binding; F:pyridoxal phosphate binding; C:cytosol	P:GO:0006538; F:GO:0004351; F:GO:0005516; F:GO:0030170; C:GO:0005829	Glutamate decarboxylase	EC:4.1.1.15	Amino acid metabolism.glutamate group amino acid biosynthesis.glutamate-derived amino acids.gamma-aminobutyrate (GABA).glutamate decarboxylase *(GAD)	#	0	3	-2	0	-2	0	0	1	0	0	2	0	1	0	-1	0	#	1.5396	-1.34715	-1.34715	0.3849	0.3849	0.96225	0.3849	-0.7698	-0.19245
OG0001119	Delta-1-pyrroline-5-carboxylate synthase	Delta-1-pyrroline-5-carboxylate synthase	P:phosphorylation; P:L-proline biosynthetic process; F:glutamate 5-kinase activity; F:glutamate-5-semialdehyde dehydrogenase activity; F:ATP binding; C:cytoplasm	P:GO:0016310; P:GO:0055129; F:GO:0004349; F:GO:0004350; F:GO:0005524; C:GO:0005737	Glutamate-5-semialdehyde dehydrogenase; Glutamate 5-kinase	EC:1.2.1.41; EC:2.7.2.11	Amino acid metabolism.glutamate group amino acid biosynthesis.glutamate-derived amino acids.proline.main pathway.pyrroline-5-carboxylate synthetase;Enzyme classification.EC_1 oxidoreductases.EC_1.2 oxidoreductase acting on aldehyde or oxo group of donor	#	0	2	-2	0	-1	2	-1	1	0	0	2	0	-1	0	0	-1	#	1.03604	-1.29505	-0.712276	-0.129505	1.61881	1.03604	-0.712276	-0.129505	-0.712276
OG0000349	Pyrophosphate-energized vacuolar membrane proton pump	pyrophosphate-energized vacuolar membrane proton pump	P:tyrosine biosynthetic process; P:proton transmembrane transport; F:inorganic diphosphate phosphatase activity; F:prephenate dehydrogenase (NADP+) activity; F:prephenate dehydrogenase (NAD+) activity; F:pyrophosphate hydrolysis-driven proton transmembrane transporter activity; C:integral component of membrane	P:GO:0006571; P:GO:1902600; F:GO:0004427; F:GO:0004665; F:GO:0008977; F:GO:0009678; C:GO:0016021	H(+)-exporting diphosphatase; Inorganic diphosphatase; Prephenate dehydrogenase; Prephenate dehydrogenase (NADP(+))	EC:7.1.3.1; EC:3.6.1.1; EC:1.3.1.12; EC:1.3.1.13	Amino acid metabolism.shikimate group amino acid biosynthesis.phenylalanine and tyrosine.arogenate dehydrogenase *(ADH);Solute transport.primary active transport.VHP PPase family.proton-translocating pyrophosphatase *(VHP1);Multi-process regulation.pyrophosphate homeostasis.proton-translocating pyrophosphatase *(VHP1)	#	0	-3	-2	0	-2	1	0	1	1	1	0	0	0	1	3	-2	#	-1.39262	-1.04447	-1.04447	0.348155	0.696311	0.348155	0.348155	1.74078	0
OG0000535	Shikimate kinase 1, chloroplastic	shikimate kinase 1, chloroplastic-like isoform X2	P:cellular amino acid biosynthetic process; P:chorismate biosynthetic process; P:phosphorylation; F:shikimate kinase activity; F:ATP binding; C:chloroplast	P:GO:0008652; P:GO:0009423; P:GO:0016310; F:GO:0004765; F:GO:0005524; C:GO:0009507	Shikimate kinase	EC:2.7.1.71	Amino acid metabolism.shikimate group amino acid biosynthesis.shikimate pathway.shikimate kinase;Enzyme classification.EC_2 transferases.EC_2.7 transferase transferring phosphorus-containing group	#	0	6	-3	0	-2	7	-2	3	0	0	2	-1	-3	0	4	-1	#	1.0378	-0.917128	-0.699914	-0.0482699	1.90666	0.168945	-1.13434	0.386159	-0.699914
OG0000407	Alcohol dehydrOGenase 1	alcohol dehydrogenase 1	P:formaldehyde catabolic process; F:alcohol dehydrogenase activity, zinc-dependent; F:zinc ion binding; F:S-(hydroxymethyl)glutathione dehydrogenase activity; C:cytosol	P:GO:0046294; F:GO:0004024; F:GO:0008270; F:GO:0051903; C:GO:0005829	S-(hydroxymethyl)glutathione dehydrogenase; Alcohol dehydrogenase; Alcohol dehydrogenase (NAD(P)(+))	EC:1.1.1.284; EC:1.1.1.1; EC:1.1.1.71	Carbohydrate metabolism.fermentation.acetic acid biosynthesis.alcohol dehydrogenase *(ADH)	#	0	-4	0	0	0	2	-1	1	1	0	1	0	-1	1	0	0	#	-2.14866	-0.349781	-0.349781	0.0999376	1.44909	0.549657	-0.349781	0.549657	0.549657
OG0001088	Pyruvate decarboxylase 1	pyruvate decarboxylase 2	F:magnesium ion binding; F:pyruvate decarboxylase activity; F:thiamine pyrophosphate binding; C:cytosol	F:GO:0000287; F:GO:0004737; F:GO:0030976; C:GO:0005829	Pyruvate decarboxylase	EC:4.1.1.1	Carbohydrate metabolism.fermentation.acetic acid biosynthesis.pyruvate decarboxylase *(PDC);Enzyme classification.EC_4 lyases.EC_4.1 carbon-carbon lyase	#	0	0	-2	0	0	1	0	0	0	0	1	0	0	1	2	-1	#	-0.251976	-1.76383	-0.251976	-0.251976	0.503953	0.503953	-0.251976	2.01581	-0.251976
OG0002016	Phosphoenolpyruvate carboxykinase (ATP) 2	phosphoenolpyruvate carboxykinase 2	P:gluconeogenesis; P:phosphorylation; F:phosphoenolpyruvate carboxykinase (ATP) activity; F:ATP binding; F:kinase activity; F:metal ion binding; C:cytosol	P:GO:0006094; P:GO:0016310; F:GO:0004612; F:GO:0005524; F:GO:0016301; F:GO:0046872; C:GO:0005829	Phosphoenolpyruvate carboxykinase (ATP); Transferring phosphorus-containing groups; Phosphoenolpyruvate carboxykinase (GTP)	EC:4.1.1.49; EC:2.7; EC:4.1.1.32	Carbohydrate metabolism.gluconeogenesis.phosphoenolpyruvate carboxykinase;Enzyme classification.EC_4 lyases.EC_4.1 carbon-carbon lyase	#	0	2	0	0	-1	1	1	1	0	0	1	0	-1	0	1	-1	#	1.08333	-0.416667	-1.16667	1.08333	1.08333	0.333333	-1.16667	0.333333	-1.16667
OG0001227	Probable mannose-1-phosphate guanylyltransferase 3	mannose-1-phosphate guanylyltransferase 1	P:cell wall mannoprotein biosynthetic process; P:protein glycosylation; P:GDP-mannose biosynthetic process; F:mannose-1-phosphate guanylyltransferase (GTP) activity; F:GTP binding; C:cytoplasm	P:GO:0000032; P:GO:0006486; P:GO:0009298; F:GO:0004475; F:GO:0005525; C:GO:0005737	Mannose-1-phosphate guanylyltransferase	EC:2.7.7.13	Carbohydrate metabolism.nucleotide sugar biosynthesis.GDP-D-mannose biosynthesis.GDP-D-mannose pyrophosphorylase *(VTC1);Redox homeostasis.ascorbate-based redox regulation.ascorbate metabolism.L-galactose biosynthesis pathway.GDP-D-mannose pyrophosphorylase *(VTC1);Enzyme classification.EC_2 transferases.EC_2.7 transferase transferring phosphorus-containing group	#	0	0	1	0	1	-1	0	0	0	0	3	-1	0	0	1	-1	#	-0.0764719	0.611775	0.611775	-0.0764719	-0.764719	1.98827	-0.764719	-0.0764719	-1.45297
OG0000712	Probable mannose-1-phosphate guanylyltransferase 2	mannose-1-phosphate guanyltransferase alpha	P:biosynthetic process; F:nucleotidyltransferase activity; C:chloroplast	P:GO:0009058; F:GO:0016779; C:GO:0009507	Transferring phosphorus-containing groups	EC:2.7.7	Carbohydrate metabolism.nucleotide sugar biosynthesis.GDP-D-mannose biosynthesis.GDP-D-mannose pyrophosphorylase activator *(KONJAC)	#	0	1	-3	0	0	0	-1	0	0	1	6	0	1	0	1	-1	#	0.0402748	-1.40962	-0.322198	-0.684672	-0.322198	2.21511	0.402748	0.402748	-0.322198
OG0001645	Trifunctional UDP-glucose 4,6-dehydratase/UDP-4-keto-6-deoxy-D-glucose 3,5-epimerase/UDP-4-keto-L-rhamnose-reductase RHM1	trifunctional UDP-glucose 4,6-dehydratase/UDP-4-keto-6-deoxy-D-glucose 3,5-epimerase/UDP-4-keto-L-rhamnose-reductase RHM1	P:UDP-rhamnose biosynthetic process; P:auxin export across the plasma membrane; P:flavonol biosynthetic process; F:dTDP-glucose 4,6-dehydratase activity; F:UDP-L-rhamnose synthase activity; F:UDP-glucose 4,6-dehydratase activity	P:GO:0010253; P:GO:0010315; P:GO:0051555; F:GO:0008460; F:GO:0010280; F:GO:0050377	UDP-glucose 4,6-dehydratase; Transferases; dTDP-glucose 4,6-dehydratase	EC:4.2.1.76; EC:2; EC:4.2.1.46	Carbohydrate metabolism.nucleotide sugar biosynthesis.nucleotide rhamnose biosynthesis.UDP-L-rhamnose synthase *(RHM)	#	0	0	0	0	-1	-1	4	1	0	0	0	-1	0	-1	0	-1	#	0.0999376	0.0999376	-0.349781	2.34853	0.0999376	0.0999376	-0.349781	-0.7995	-1.24922
OG0000837	UDP-glucose 4-epimerase GEPI48	UDP-glucose 4-epimerase GEPI48	P:galactose metabolic process; P:rRNA processing; F:RNA binding; F:GTPase activity; F:UDP-glucose 4-epimerase activity; F:GTP binding; C:cytosol	P:GO:0006012; P:GO:0006364; F:GO:0003723; F:GO:0003924; F:GO:0003978; F:GO:0005525; C:GO:0005829	Nucleoside-triphosphate phosphatase; UDP-glucose 4-epimerase	EC:3.6.1.15; EC:5.1.3.2	Carbohydrate metabolism.nucleotide sugar biosynthesis.UDP-D-glucose 4-epimerase;Enzyme classification.EC_5 isomerases.EC_5.1 racemase or epimerase	#	0	-1	-3	0	-2	-1	4	1	1	0	-1	0	2	0	1	-1	#	-0.608581	-1.33888	-0.973729	1.94746	0.121716	-0.243432	0.852013	0.486864	-0.243432
OG0000297	UDP-sugar pyrophosphorylase	UDP-sugar pyrophosphorylase-like isoform X1	P:UDP-glucose metabolic process; P:UDP-N-acetylglucosamine biosynthetic process; P:pollen development; P:UDP-L-arabinose metabolic process; P:UDP-glucuronate metabolic process; P:UDP-D-galactose metabolic process; F:UDP-N-acetylglucosamine diphosphorylase activity; F:UTP:glucose-1-phosphate uridylyltransferase activity; F:UTP:arabinose-1-phosphate uridylyltransferase activity; F:UTP:galactose-1-p…	P:GO:0006011; P:GO:0006048; P:GO:0009555; P:GO:0033356; P:GO:0046398; P:GO:0052573; F:GO:0003977; F:GO:0003983; F:GO:0010491; F:GO:0017103; F:GO:0047338; F:GO:0047350; C:GO:0005829; C:GO:0090406	UDP-N-acetylglucosamine diphosphorylase; Glucuronate-1-phosphate uridylyltransferase; UTP--xylose-1-phosphate uridylyltransferase; UTP--hexose-1-phosphate uridylyltransferase; UTP-monosaccharide-1-phosphate uridylyltransferase; UTP--glucose-1-phosphate uridylyltransferase	EC:2.7.7.23; EC:2.7.7.44; EC:2.7.7.11; EC:2.7.7.10; EC:2.7.7.64; EC:2.7.7.9	Carbohydrate metabolism.nucleotide sugar biosynthesis.UDP-D-glucuronic acid biosynthesis.myo-inositol oxidation pathway (MIOP).multifunctional UDP-monosaccharide pyrophosphorylase;Enzyme classification.EC_2 transferases.EC_2.7 transferase transferring phosphorus-containing group	#	0	-2	-1	1	-3	0	3	1	3	2	10	0	0	-1	2	-3	#	-1.08219	-0.911315	-1.08219	0.626529	0.113914	1.9935	0.284786	0.455657	-0.3987
OG0000316	UDP-glucose 6-dehydrOGenase 5	UDP-glucose 6-dehydrogenase 5-like	P:glycosaminoglycan biosynthetic process; P:UDP-glucuronate biosynthetic process; F:UDP-glucose 6-dehydrogenase activity; F:NAD binding; C:nucleus; C:cytosol; C:integral component of membrane	P:GO:0006024; P:GO:0006065; F:GO:0003979; F:GO:0051287; C:GO:0005634; C:GO:0005829; C:GO:0016021	UDP-glucose 6-dehydrogenase	EC:1.1.1.22	Carbohydrate metabolism.nucleotide sugar biosynthesis.UDP-D-glucuronic acid biosynthesis.UDP-D-glucose 6-dehydrogenase;Enzyme classification.EC_1 oxidoreductases.EC_1.1 oxidoreductase acting on CH-OH group of donor	#	0	-1	-3	0	-1	2	0	1	0	0	-1	1	0	0	0	0	#	-0.629941	-1.76383	-0.629941	0.503953	1.63785	-0.629941	0.503953	0.503953	0.503953
OG0000248	UDP-glucuronic acid decarboxylase 6	UDP-glucuronic acid decarboxylase 6	P:UDP-D-xylose biosynthetic process; P:D-xylose metabolic process; F:UDP-glucuronate decarboxylase activity; F:NAD+ binding; C:cytoplasm; C:integral component of membrane	P:GO:0033320; P:GO:0042732; F:GO:0048040; F:GO:0070403; C:GO:0005737; C:GO:0016021	UDP-glucuronate decarboxylase	EC:4.1.1.35	Carbohydrate metabolism.nucleotide sugar biosynthesis.UDP-D-xylose biosynthesis.UDP-D-glucuronic acid decarboxylase;Enzyme classification.EC_4 lyases.EC_4.1 carbon-carbon lyase	#	0	4	0	0	1	0	1	0	0	0	4	-1	-1	0	0	-1	#	1.53614	-0.247765	0.198212	0.198212	-0.247765	1.53614	-1.13972	-0.693741	-1.13972
OG0001121	UDP-glucuronic acid decarboxylase 2	UDP-glucuronic acid decarboxylase 2-like	P:UDP-D-xylose biosynthetic process; P:D-xylose metabolic process; F:UDP-glucuronate decarboxylase activity; F:NAD+ binding; C:cytoplasm; C:integral component of membrane	P:GO:0033320; P:GO:0042732; F:GO:0048040; F:GO:0070403; C:GO:0005737; C:GO:0016021	UDP-glucuronate decarboxylase	EC:4.1.1.35	Carbohydrate metabolism.nucleotide sugar biosynthesis.UDP-D-xylose biosynthesis.UDP-D-glucuronic acid decarboxylase;Enzyme classification.EC_4 lyases.EC_4.1 carbon-carbon lyase	#	0	0	-3	0	-2	0	0	0	0	1	4	0	0	0	0	-1	#	-0.0999376	-1.44909	-0.999376	-0.0999376	-0.0999376	2.14866	0.349781	0.349781	-0.0999376
OG0000301	Putative UDP-arabinose 4-epimerase 4	NAD(P)-binding Rossmann-fold superfamily protein	P:galactose metabolic process; P:UDP-L-arabinose biosynthetic process; P:capsule polysaccharide biosynthetic process; F:UDP-glucose 4-epimerase activity; F:UDP-arabinose 4-epimerase activity; C:integral component of membrane; C:Golgi cisterna membrane	P:GO:0006012; P:GO:0033358; P:GO:0045227; F:GO:0003978; F:GO:0050373; C:GO:0016021; C:GO:0032580	UDP-arabinose 4-epimerase; UDP-glucose 4-epimerase	EC:5.1.3.5; EC:5.1.3.2	Carbohydrate metabolism.nucleotide sugar biosynthesis.UDP-L-arabinose biosynthesis.UDP-D-xylose 4-epimerase;Enzyme classification.EC_5 isomerases.EC_5.1 racemase or epimerase	#	0	5	-4	0	-3	6	0	5	1	-1	2	-2	-1	0	0	0	#	0.693264	-0.958336	-0.774825	0.876775	1.97784	0.142731	-0.774825	-0.591314	-0.591314
OG0000381	UDP-arabinopyranose mutase 1	UDP-arabinopyranose mutase 1	P:plant-type cell wall biogenesis; P:UDP-L-arabinose metabolic process; P:cell wall organization; F:UDP-arabinopyranose mutase activity; C:Golgi apparatus; C:cytosol	P:GO:0009832; P:GO:0033356; P:GO:0071555; F:GO:0052691; C:GO:0005794; C:GO:0005829	UDP-arabinopyranose mutase	EC:5.4.99.30	Carbohydrate metabolism.nucleotide sugar biosynthesis.UDP-L-arabinose biosynthesis.UDP-L-arabinose mutase	#	0	-1	-2	0	-2	0	1	2	1	0	1	0	0	0	1	0	#	-0.879637	-1.34533	-1.34533	1.44881	0.983124	0.517434	0.0517434	0.517434	0.0517434
OG0000834	Galactinol synthase 2	galactinol synthase 2-like	P:galactose metabolic process; P:response to stress; F:inositol 3-alpha-galactosyltransferase activity; C:cytoplasm	P:GO:0006012; P:GO:0006950; F:GO:0047216; C:GO:0005737	Inositol 3-alpha-galactosyltransferase	EC:2.4.1.123	Carbohydrate metabolism.oligosaccharide metabolism.galactinol synthase	#	0	-2	-2	0	-1	1	0	1	0	0	1	0	1	-1	0	-1	#	-1.05409	-1.05409	-0.421637	0.843274	1.47573	0.843274	0.843274	-0.421637	-1.05409
OG0001285	1,4-alpha-glucan-branching enzyme 1, chloroplastic/amyloplastic	1,4-alpha-glucan-branching enzyme 2-2, chloroplastic/amyloplastic-like isoform X1	P:glycogen biosynthetic process; P:starch biosynthetic process; F:1,4-alpha-glucan branching enzyme activity; F:hydrolase activity, hydrolyzing O-glycosyl compounds; F:cation binding; F:1,4-alpha-glucan branching enzyme activity (using a glucosylated glycogenin as primer for glycogen synthesis); C:amyloplast; C:chloroplast	P:GO:0005978; P:GO:0019252; F:GO:0003844; F:GO:0004553; F:GO:0043169; F:GO:0102752; C:GO:0009501; C:GO:0009507	1,4-alpha-glucan branching enzyme; Glycosylases	EC:2.4.1.18; EC:3.2.1	Carbohydrate metabolism.starch metabolism.biosynthesis.starch branching enzyme;Enzyme classification.EC_2 transferases.EC_2.4 glycosyltransferase	#	0	-1	-2	0	-1	0	0	0	0	1	9	0	-2	0	5	-2	#	-0.517979	-0.763337	-0.517979	-0.27262	-0.27262	2.18096	-0.517979	1.19953	-0.517979
OG0001675	Granule-bound starch synthase 1, chloroplastic/amyloplastic	granule-bound starch synthase 1, chloroplastic/amyloplastic-like	P:starch biosynthetic process; F:glycogen (starch) synthase activity; C:amyloplast; C:chloroplast	P:GO:0019252; F:GO:0004373; C:GO:0009501; C:GO:0009507	Glycogen(starch) synthase	EC:2.4.1.11	Carbohydrate metabolism.starch metabolism.biosynthesis.starch synthase activities.granule-bound starch (amylose) synthase *(GBSS);Enzyme classification.EC_2 transferases.EC_2.4 glycosyltransferase	#	0	-2	-2	0	-1	2	0	1	1	0	3	0	-1	0	0	0	#	-1.21879	-1.21879	-0.780024	0.536266	1.41379	1.41379	-0.34126	0.097503	0.097503
OG0000785	PhosphOGlucan phosphatase DSP4, amyloplastic	phosphoglucan phosphatase DSP4, amyloplastic isoform X1	P:starch catabolic process; P:protein dephosphorylation; P:circadian rhythm; P:phosphorylated carbohydrate dephosphorylation; F:protein tyrosine/serine/threonine phosphatase activity; F:carbohydrate phosphatase activity; F:starch binding; C:chloroplast	P:GO:0005983; P:GO:0006470; P:GO:0007623; P:GO:0046838; F:GO:0008138; F:GO:0019203; F:GO:2001070; C:GO:0009507	Acting on ester bonds	EC:3.1.3	Carbohydrate metabolism.starch metabolism.degradation.dephosphorylation.phosphoglucan phosphatase *(SEX4)	#	0	0	-2	0	-2	1	-1	0	1	0	3	0	3	-1	0	0	#	-0.298142	-1.19257	-1.19257	-0.298142	0.596285	1.49071	1.49071	-0.298142	-0.298142
OG0001186	Inactive beta-amylase 4, chloroplastic	inactive beta-amylase 4, chloroplastic isoform X1	P:starch catabolic process; F:beta-amylase activity; F:amylopectin maltohydrolase activity; C:chloroplast	P:GO:0005983; F:GO:0016161; F:GO:0102229; C:GO:0009507	Beta-amylase	EC:3.2.1.2	Carbohydrate metabolism.starch metabolism.degradation.hydrolysis and phosphorolysis.amylase activities.beta amylase;Enzyme classification.EC_3 hydrolases.EC_3.2 glycosylase	#	0	-1	-1	0	0	0	0	0	0	1	18	0	0	0	-1	1	#	-0.506671	-0.506671	-0.349428	-0.349428	-0.349428	2.63818	-0.192186	-0.349428	-0.0349428
OG0001854	Isoamylase 3, chloroplastic	isoamylase 3, chloroplastic isoform X1	P:glycogen metabolic process; F:isoamylase activity; C:chloroplast	P:GO:0005977; F:GO:0019156; C:GO:0009507	Isoamylase	EC:3.2.1.68	Carbohydrate metabolism.starch metabolism.degradation.hydrolysis and phosphorolysis.starch-debranching activities.isoamylase *(ISA3)	#	0	-2	0	0	0	0	-1	-1	0	1	7	0	0	0	2	-2	#	-0.843274	-0.210819	-0.210819	-0.843274	-0.527046	2.319	0.105409	0.737865	-0.527046
OG0001554	Protein PTST homolOG 3, chloroplastic	5'-AMP-activated protein kinase-like protein	P:regulation of starch biosynthetic process; F:protein binding; C:chloroplast	P:GO:0010581; F:GO:0005515; C:GO:0009507	0	0	Carbohydrate metabolism.starch metabolism.granule initiation.initiation factor *(PTST3)	#	0	-3	0	0	-1	0	0	0	0	0	7	-1	0	0	0	-1	#	-1.01436	0.0390137	-0.31211	0.0390137	0.0390137	2.49688	-0.31211	-0.31211	-0.663233
OG0002027	Hexokinase-1	hexokinase-1-like isoform X1	P:cellular glucose homeostasis; P:glycolytic process; P:hexose metabolic process; P:carbohydrate phosphorylation; P:glucose 6-phosphate metabolic process; F:glucokinase activity; F:ATP binding; F:glucose binding; F:fructokinase activity; F:mannokinase activity; C:mitochondrion; C:cytosol	P:GO:0001678; P:GO:0006096; P:GO:0019318; P:GO:0046835; P:GO:0051156; F:GO:0004340; F:GO:0005524; F:GO:0005536; F:GO:0008865; F:GO:0019158; C:GO:0005739; C:GO:0005829	Mannokinase; Fructokinase; Glucokinase; Hexokinase	EC:2.7.1.7; EC:2.7.1.4; EC:2.7.1.2; EC:2.7.1.1	Carbohydrate metabolism.sucrose metabolism.degradation.hexokinase	#	0	-1	-2	0	-1	1	0	0	1	0	2	0	-1	0	1	0	#	-0.933333	-1.53333	-0.933333	0.266667	0.866667	1.46667	-0.333333	0.866667	0.266667
OG0000251	Probable alkaline/neutral invertase B	probable alkaline/neutral invertase B	P:sucrose catabolic process; F:sucrose alpha-glucosidase activity; F:glycopeptide alpha-N-acetylgalactosaminidase activity	P:GO:0005987; F:GO:0004575; F:GO:0033926	Alpha-glucosidase; Endo-alpha-N-acetylgalactosaminidase; Beta-fructofuranosidase; Sucrose alpha-glucosidase	EC:3.2.1.20; EC:3.2.1.97; EC:3.2.1.26; EC:3.2.1.48	Carbohydrate metabolism.sucrose metabolism.degradation.invertase activities.alkaline sucrose-specific invertase *(CIN)	#	0	2	-1	0	0	2	0	1	0	0	2	0	-2	0	1	-1	#	0.866667	-0.933333	-0.333333	0.266667	1.46667	0.866667	-1.53333	0.266667	-0.933333
OG0001242	Alkaline/neutral invertase C, mitochondrial	alkaline/neutral invertase C, mitochondrial	P:sucrose catabolic process; P:circadian rhythm; P:regulation of seed germination; P:regulation of timing of transition from vegetative to reproductive phase; F:sucrose alpha-glucosidase activity; F:glycopeptide alpha-N-acetylgalactosaminidase activity; C:mitochondrion	P:GO:0005987; P:GO:0007623; P:GO:0010029; P:GO:0048510; F:GO:0004575; F:GO:0033926; C:GO:0005739	Endo-alpha-N-acetylgalactosaminidase; Alpha-glucosidase; Beta-fructofuranosidase; Sucrose alpha-glucosidase	EC:3.2.1.97; EC:3.2.1.20; EC:3.2.1.26; EC:3.2.1.48	Carbohydrate metabolism.sucrose metabolism.degradation.invertase activities.alkaline sucrose-specific invertase *(CIN)	#	0	1	-2	0	-2	3	0	1	0	0	0	0	-1	0	0	0	#	0.484848	-1.15152	-1.15152	0.484848	2.12121	-0.0606061	-0.606061	-0.0606061	-0.0606061
OG0001534	Alkaline/neutral invertase E, chloroplastic	neutral/alkaline invertase 3, chloroplastic-like isoform X1	P:sucrose catabolic process; F:sucrose alpha-glucosidase activity; F:glycopeptide alpha-N-acetylgalactosaminidase activity; C:chloroplast	P:GO:0005987; F:GO:0004575; F:GO:0033926; C:GO:0009507	Alpha-glucosidase; Endo-alpha-N-acetylgalactosaminidase; Beta-fructofuranosidase; Sucrose alpha-glucosidase	EC:3.2.1.20; EC:3.2.1.97; EC:3.2.1.26; EC:3.2.1.48	Carbohydrate metabolism.sucrose metabolism.degradation.invertase activities.alkaline sucrose-specific invertase *(CIN)	#	0	-2	-2	0	0	2	0	1	0	0	4	-1	-1	0	-1	0	#	-0.815791	-0.815791	0.0479877	0.479877	1.34366	1.77555	-0.815791	-0.815791	-0.383902
OG0001914	Sucrose synthase	sucrose synthase	P:sucrose metabolic process; F:sucrose synthase activity; C:integral component of membrane	P:GO:0005985; F:GO:0016157; C:GO:0016021	Sucrose synthase	EC:2.4.1.13	Carbohydrate metabolism.sucrose metabolism.degradation.sucrose synthase;Enzyme classification.EC_2 transferases.EC_2.4 glycosyltransferase	#	0	2	-2	0	-2	0	2	2	0	0	0	0	-1	0	0	2	#	0.69838	-1.2356	-1.2356	1.66537	0.69838	-0.268608	-0.752101	-0.268608	0.69838
OG0001838	Sucrose transport protein SUC3	sucrose transport protein SUC3 isoform X1	P:sucrose transport; F:RNA binding; F:sucrose:proton symporter activity; C:integral component of membrane	P:GO:0015770; F:GO:0003723; F:GO:0008506; C:GO:0016021	Translocases	EC:7	Carbohydrate metabolism.sucrose metabolism.translocation.sucrose transporter;Solute transport.carrier-mediated transport.MFS superfamily.sugar transporter *(SUT/SUC)	#	0	-1	-1	0	-1	1	-1	0	1	1	0	1	0	0	-3	8	#	-0.700301	-0.700301	-0.700301	-0.437688	0.0875376	0.0875376	0.35015	-0.437688	2.45105
OG0000379	Trehalose-phosphate phosphatase A	trehalose-phosphate phosphatase A-like isoform X1	P:trehalose biosynthetic process; P:dephosphorylation; F:trehalose-phosphatase activity	P:GO:0005992; P:GO:0016311; F:GO:0004805	Trehalose-phosphatase	EC:3.1.3.12	Carbohydrate metabolism.trehalose metabolism.trehalose-6-phosphate phosphatase	#	0	0	-2	0	-1	4	1	5	1	-1	1	-1	-1	-1	0	-1	#	-0.195793	-0.636327	-0.41606	1.34608	2.00688	0.0244741	-0.636327	-0.636327	-0.856594
OG0001937	Probable trehalose-phosphate phosphatase J	probable trehalose-phosphate phosphatase J	P:trehalose biosynthetic process; P:dephosphorylation; F:trehalose-phosphatase activity; C:integral component of membrane	P:GO:0005992; P:GO:0016311; F:GO:0004805; C:GO:0016021	Trehalose-phosphatase	EC:3.1.3.12	Carbohydrate metabolism.trehalose metabolism.trehalose-6-phosphate phosphatase	#	0	3	-2	0	-2	2	0	0	0	0	3	0	0	0	0	1	#	1.30146	-1.36061	-1.36061	-0.295786	0.769042	1.30146	-0.295786	-0.295786	0.236628
OG0000180	Alpha,alpha-trehalose-phosphate synthase [UDP-forming] 1	alpha,alpha-trehalose-phosphate synthase [UDP-forming] 1-like	P:trehalose biosynthetic process; P:trehalose metabolism in response to stress; F:alpha,alpha-trehalose-phosphate synthase (UDP-forming) activity; C:integral component of membrane	P:GO:0005992; P:GO:0070413; F:GO:0003825; C:GO:0016021	Alpha,alpha-trehalose-phosphate synthase (UDP-forming)	EC:2.4.1.15	Carbohydrate metabolism.trehalose metabolism.trehalose-6-phosphate synthase;Enzyme classification.EC_2 transferases.EC_2.4 glycosyltransferase	#	0	-2	-2	0	1	5	3	7	0	-1	0	-1	-1	0	-1	1	#	-0.565699	-0.565699	-0.0390137	1.54104	1.89217	-0.390137	-0.741261	-0.741261	-0.390137
OG0000408	Protein Brevis radix-like 4	protein Brevis radix-like 4	C:nucleus	C:GO:0005634	0	0	Cell division.asymmetric cell division.plasma membrane-to-nucleus signalling factor *(BRX)	#	0	-3	-3	1	-2	4	1	5	1	0	5	-2	0	-1	0	-1	#	-0.891922	-0.891922	-0.518559	1.16157	1.72162	0.974892	-0.331878	-0.518559	-0.705241
OG0000780	Cyclin-U3-1	cyclin-U3-1-like isoform X1	P:regulation of cyclin-dependent protein serine/threonine kinase activity; F:protein kinase binding	P:GO:0000079; F:GO:0019901	0	0	Cell division.cell cycle organisation.cell cycle control.CYCLIN regulatory protein activities.regulatory protein *(CYCP/CYCU)	#	0	-1	-1	0	1	2	-1	1	0	0	3	0	0	0	1	0	#	-1.11111	-1.11111	0.222222	-0.444444	1.55556	1.55556	-0.444444	0.222222	-0.444444
OG0000623	Cyclin-T1-4	cyclin-T1-3-like isoform X1	P:regulation of transcription by RNA polymerase II; P:positive regulation of DNA-templated transcription, elongation; P:positive regulation of cyclin-dependent protein serine/threonine kinase activity; P:cell division; F:cyclin-dependent protein serine/threonine kinase activator activity; C:cyclin/CDK positive transcription elongation factor complex; C:integral component of membrane	P:GO:0006357; P:GO:0032786; P:GO:0045737; P:GO:0051301; F:GO:0061575; C:GO:0008024; C:GO:0016021	0	0	Cell division.cell cycle organisation.cell cycle control.CYCLIN regulatory protein activities.regulatory protein *(CYCT)	#	0	-3	2	0	1	0	0	-2	0	3	14	0	1	-1	-2	0	#	-0.847611	-0.0184263	-0.184263	-0.681774	-0.681774	2.46913	0.313248	-0.3501	-0.0184263
OG0000946	Cyclin-T1-5	cyclin-T1-5-like isoform X1	P:regulation of transcription by RNA polymerase II; P:positive regulation of DNA-templated transcription, elongation; P:positive regulation of cyclin-dependent protein serine/threonine kinase activity; P:cell division; F:cyclin-dependent protein serine/threonine kinase activator activity; C:cyclin/CDK positive transcription elongation factor complex	P:GO:0006357; P:GO:0032786; P:GO:0045737; P:GO:0051301; F:GO:0061575; C:GO:0008024	0	0	Cell division.cell cycle organisation.cell cycle control.CYCLIN regulatory protein activities.regulatory protein *(CYCT)	#	0	1	-2	0	-2	2	2	4	1	0	0	0	-1	0	-1	0	#	-0.132344	-1.02567	-1.02567	1.65431	1.65431	-0.132344	-0.430119	-0.430119	-0.132344
OG0000419	Cyclin-dependent kinase G-2	cyclin-dependent kinase G-2 isoform X1	P:protein phosphorylation; P:regulation of mitotic cell cycle; F:cyclin-dependent protein serine/threonine kinase activity; F:ATP binding; C:nucleus	P:GO:0006468; P:GO:0007346; F:GO:0004693; F:GO:0005524; C:GO:0005634	Cyclin-dependent kinase	EC:2.7.11.22	Cell division.cell cycle organisation.cell cycle control.CYCLIN-dependent protein kinase complex.catalytic component *(CDKG);Protein modification.phosphorylation.CMGC protein kinase superfamily.CDK protein kinase families.CDKG protein kinase;Enzyme classification.EC_2 transferases.EC_2.7 transferase transferring phosphorus-containing group	#	0	-3	1	0	0	2	0	2	1	0	4	-1	-1	-1	-2	0	#	-1.18962	0.108148	-0.216295	0.757033	1.40592	1.40592	-0.540738	-1.18962	-0.540738
OG0000989	Cyclin-dependent protein kinase inhibitor SMR6	cyclin-dependent protein kinase inhibitor SMR6-like	P:regulation of DNA endoreduplication; P:negative regulation of mitotic nuclear division; F:transaminase activity; C:nucleus	P:GO:0032875; P:GO:0045839; F:GO:0008483; C:GO:0005634	Transferring nitrogenous groups	EC:2.6.1	Cell division.cell cycle organisation.cell cycle control.CYCLIN-dependent protein kinase inhibitor activities.inhibitor *(SIM)	#	0	-2	-2	0	-2	0	0	0	1	1	0	0	0	0	0	0	#	-1.30146	-1.30146	-1.30146	0.295786	0.295786	0.828199	0.828199	0.828199	0.828199
OG0000994	no annotation	cyclin-dependent protein kinase inhibitor SMR3-like	P:regulation of DNA endoreduplication; P:negative regulation of mitotic nuclear division; C:nucleus	P:GO:0032875; P:GO:0045839; C:GO:0005634	0	0	Cell division.cell cycle organisation.cell cycle control.CYCLIN-dependent protein kinase inhibitor activities.inhibitor *(SIM)	#	0	-2	-2	0	0	2	-1	1	1	1	0	1	1	0	0	0	#	-1.46502	-1.46502	-0.614364	-0.189035	1.08695	0.236294	1.08695	0.661622	0.661622
OG0001671	no annotation	mitotic apparatus protein p62 isoform X1	P:regulation of DNA endoreduplication; P:negative regulation of mitotic nuclear division; C:nucleus	P:GO:0032875; P:GO:0045839; C:GO:0005634	0	0	Cell division.cell cycle organisation.cell cycle control.CYCLIN-dependent protein kinase inhibitor activities.inhibitor *(SIM)	#	0	0	-2	0	-1	1	-2	0	0	1	1	1	0	1	1	0	#	-0.358974	-1.28205	-0.820513	-1.28205	0.102564	0.564103	0.564103	1.48718	1.02564
OG0001310	E3 ubiquitin-protein ligase RHF2A	E3 ubiquitin-protein ligase RHF2A-like isoform X1	P:vesicle-mediated transport; P:protein ubiquitination; F:ubiquitin-protein transferase activity	P:GO:0016192; P:GO:0016567; F:GO:0004842	Transferases	EC:2	Cell division.cell cycle organisation.cell cycle control.CYCLIN-dependent protein kinase inhibitor activities.regulatory E3 ubiquitin ligase *(RHF)	#	0	-3	-2	1	3	1	-1	-1	0	0	11	-1	0	0	0	-1	#	-0.905542	-0.685275	0.636327	-0.465008	-0.0244741	2.39846	-0.244741	-0.244741	-0.465008
OG0001660	E3 ubiquitin-protein ligase RHF2A	E3 ubiquitin-protein ligase RHF2A-like	P:megagametogenesis; P:protein ubiquitination; P:proteolysis involved in protein catabolic process; P:regulation of cell cycle; P:microgametogenesis; F:ubiquitin-protein transferase activity	P:GO:0009561; P:GO:0016567; P:GO:0051603; P:GO:0051726; P:GO:0055046; F:GO:0004842	Transferases	EC:2	Cell division.cell cycle organisation.cell cycle control.CYCLIN-dependent protein kinase inhibitor activities.regulatory E3 ubiquitin ligase *(RHF)	#	0	1	-2	0	-1	3	0	2	0	0	3	0	-1	0	0	0	#	0.0999376	-1.24922	-0.7995	0.549657	1.89881	0.999376	-0.7995	-0.349781	-0.349781
OG0000465	Protein ALWAYS EARLY 3	protein ALWAYS EARLY 2 isoform X1	P:reproduction; P:regulation of transcription by RNA polymerase II; P:regulation of cell cycle; F:DNA binding; C:nucleoplasm; C:transcription repressor complex	P:GO:0000003; P:GO:0006357; P:GO:0051726; F:GO:0003677; C:GO:0005654; C:GO:0017053	0	0	Cell division.cell cycle organisation.cell cycle control.DREAM regulatory complex.component *(ALY);RNA biosynthesis.transcriptional regulation.MYB-RELATED transcription factor superfamily.transcription factor *(ALY)	#	0	-3	-2	1	-1	4	-1	2	2	0	7	-1	-3	0	5	-3	#	-1.10499	-0.906091	-0.508295	0.287297	1.28179	1.48069	-0.707193	0.883991	-0.707193
OG0001783	Protein ALWAYS EARLY 3	protein ALWAYS EARLY 3-like isoform X1	P:reproduction; P:regulation of transcription by RNA polymerase II; P:regulation of cell cycle; F:DNA binding; C:nucleoplasm; C:transcription repressor complex	P:GO:0000003; P:GO:0006357; P:GO:0051726; F:GO:0003677; C:GO:0005654; C:GO:0017053	0	0	Cell division.cell cycle organisation.cell cycle control.DREAM regulatory complex.component *(ALY);RNA biosynthesis.transcriptional regulation.MYB-RELATED transcription factor superfamily.transcription factor *(ALY)	#	0	0	-2	0	0	0	0	-1	0	1	10	-1	-2	0	2	-1	#	-0.164122	-0.656488	-0.164122	-0.410305	-0.410305	2.54389	-0.656488	0.328244	-0.410305
OG0001689	no annotation	Integral membrane protein hemolysin-III, putative isoform 1	P:DNA-templated transcription; C:DRM complex	P:GO:0006351; C:GO:0070176	0	0	Cell division.cell cycle organisation.cell cycle control.DREAM regulatory complex.component *(DRC)	#	0	-2	-2	0	0	4	0	4	0	0	0	0	1	-1	0	0	#	-0.849412	-0.849412	-0.237835	0.985318	2.20847	-0.237835	0.067953	-0.543624	-0.543624
OG0001350	Transcription factor-like protein DPB	transcription factor-like protein DPB isoform X1	P:G1/S transition of mitotic cell cycle; P:regulation of transcription by RNA polymerase II; P:DNA endoreduplication; P:regulation of cell cycle; F:RNA polymerase II transcription regulatory region sequence-specific DNA binding; F:DNA-binding transcription factor activity, RNA polymerase II-specific; F:protein heterodimerization activity; C:cytoplasm; C:DRM complex	P:GO:0000082; P:GO:0006357; P:GO:0042023; P:GO:0051726; F:GO:0000977; F:GO:0000981; F:GO:0046982; C:GO:0005737; C:GO:0070176	0	0	Cell division.cell cycle organisation.cell cycle control.DREAM regulatory complex.E2F-DP dimer.component *(DPa/b)	#	0	-1	-2	0	-2	0	0	1	1	1	1	0	1	0	1	-1	#	-0.942809	-1.41421	-1.41421	0.471405	0.471405	0.942809	0.942809	0.942809	0
OG0000793	Transcription factor E2FB	transcription factor E2FB-like isoform X1	P:regulation of transcription by RNA polymerase II; F:RNA polymerase II cis-regulatory region sequence-specific DNA binding; F:protein dimerization activity; C:nucleus; C:transcription regulator complex	P:GO:0006357; F:GO:0000978; F:GO:0046983; C:GO:0005634; C:GO:0005667	0	0	Cell division.cell cycle organisation.cell cycle control.DREAM regulatory complex.E2F-DP dimer.component *(E2F);RNA biosynthesis.transcriptional regulation.E2F-type transcription factor	#	0	-1	-2	0	-1	9	-2	3	1	0	3	-1	0	0	0	0	#	-0.578481	-0.795412	-0.578481	0.0723102	2.45855	0.506171	-0.361551	-0.361551	-0.361551
OG0000911	Transcription factor E2FA	E2F transcription factor 3	P:regulation of transcription by RNA polymerase II; P:cell death; P:positive regulation of DNA-templated transcription; P:positive regulation of meiotic cell cycle; F:RNA polymerase II cis-regulatory region sequence-specific DNA binding; F:DNA-binding transcription factor activity, RNA polymerase II-specific; F:protein dimerization activity; F:DNA damage sensor activity; C:cytoplasm; C:RNA polyme…	P:GO:0006357; P:GO:0008219; P:GO:0045893; P:GO:0051446; F:GO:0000978; F:GO:0000981; F:GO:0046983; F:GO:0140612; C:GO:0005737; C:GO:0090575	0	0	Cell division.cell cycle organisation.cell cycle control.DREAM regulatory complex.E2F-DP dimer.component *(E2F);RNA biosynthesis.transcriptional regulation.E2F-type transcription factor	#	0	0	-2	0	-2	1	-1	0	1	1	6	0	0	0	-1	3	#	-0.479421	-1.09582	-1.09582	-0.479421	0.136977	1.98617	0.136977	-0.171222	1.06158
OG0001230	Retinoblastoma-related protein	retinoblastoma-related protein-like isoform X1	P:regulation of transcription by RNA polymerase II; P:cell differentiation; P:negative regulation of G1/S transition of mitotic cell cycle; F:RNA polymerase II transcription regulatory region sequence-specific DNA binding; C:chromatin; C:nucleus; C:transcription regulator complex; C:integral component of membrane	P:GO:0006357; P:GO:0030154; P:GO:2000134; F:GO:0000977; C:GO:0000785; C:GO:0005634; C:GO:0005667; C:GO:0016021	0	0	Cell division.cell cycle organisation.cell cycle control.key regulatory protein *(RBR)	#	0	-1	-2	0	0	2	0	3	1	0	3	-1	-1	0	1	-1	#	-0.741261	-1.09238	-0.390137	1.01436	1.7166	1.01436	-0.741261	-0.0390137	-0.741261
OG0001384	Transcription factor MYB3R-4	transcription factor MYB3R-1-like isoform X1	P:RNA processing; P:positive regulation of transcription by RNA polymerase II; F:RNA polymerase II cis-regulatory region sequence-specific DNA binding; F:DNA-binding transcription activator activity, RNA polymerase II-specific; F:RNA binding; C:nucleus; C:ribonucleoprotein complex	P:GO:0006396; P:GO:0045944; F:GO:0000978; F:GO:0001228; F:GO:0003723; C:GO:0005634; C:GO:1990904	0	0	Cell division.cell cycle organisation.cell cycle control.mobile transcription factor *(MYB3R1);RNA biosynthesis.transcriptional regulation.MYB transcription factor superfamily.R1R2R3-MYB transcription factor	#	0	2	-2	0	-2	1	0	2	1	0	2	0	-1	0	-1	0	#	0.458831	-1.37649	-1.37649	0.917663	1.37649	0.917663	-0.458831	-0.458831	0
OG0001371	no annotation	uncharacterized protein LOC111305523 isoform X1	0	0	0	0	Cell division.cell cycle organisation.chromosome segregation.kinetochore KNL1-Mis12-Ndc80 network.scaffold protein *(KNL1)	#	0	0	-2	0	-1	4	-1	1	0	0	4	-1	0	-1	0	-1	#	0	-0.730297	-0.365148	0	1.82574	1.46059	-0.365148	-0.730297	-1.09545
OG0000898	Centromere protein C	centromere protein C isoform X1	P:attachment of mitotic spindle microtubules to kinetochore; P:kinetochore assembly; P:monopolar spindle attachment to meiosis I kinetochore; F:centromeric DNA binding; C:kinetochore; C:nucleus	P:GO:0051315; P:GO:0051382; P:GO:0051455; F:GO:0019237; C:GO:0000776; C:GO:0005634	0	0	Cell division.cell cycle organisation.chromosome segregation.kinetochore proteins.kinetochore assembly protein *(CENP-C)	#	0	-2	-1	0	-2	3	0	1	1	1	8	-1	1	-1	0	0	#	-0.917192	-0.659231	-0.917192	0.114649	0.888529	2.17833	0.114649	-0.401271	-0.401271
OG0000902	Kinesin-like protein KIN-13A	kinesin-like protein KIN-13A	P:microtubule-based movement; F:microtubule motor activity; F:ATP binding; F:microtubule binding; C:microtubule	P:GO:0007018; F:GO:0003777; F:GO:0005524; F:GO:0008017; C:GO:0005874	0	0	Cell division.cell cycle organisation.chromosome segregation.microtubule destabilizing motor protein *(Kinesin-13);Cytoskeleton organisation.microtubular network.Kinesin microtubule-based motor protein activities.Kinesin-13-type motor protein	#	0	-1	-2	0	-2	3	0	1	1	1	4	0	-2	0	0	2	#	-0.85054	-1.18336	-1.18336	0.14792	1.14638	1.4792	-0.51772	0.14792	0.81356
OG0000289	no annotation	triadin isoform X2	P:DNA repair; P:mitotic sister chromatid cohesion; P:cell division; C:chromatin; C:nucleus	P:GO:0006281; P:GO:0007064; P:GO:0051301; C:GO:0000785; C:GO:0005634	0	0	Cell division.cell cycle organisation.sister chromatid separation.cohesin establishment.cohesin cofactor *(PDS5)	#	0	-1	-2	0	-2	1	-1	0	2	2	11	0	-3	2	0	3	#	-0.75721	-0.931951	-0.931951	-0.407729	-0.0582469	2.03864	-0.407729	0.465975	0.990198
OG0000870	no annotation	sister chromatid cohesion protein PDS5 homolog A isoform X1	P:DNA repair; P:mitotic sister chromatid cohesion; P:cell division; C:chromatin; C:nucleus	P:GO:0006281; P:GO:0007064; P:GO:0051301; C:GO:0000785; C:GO:0005634	0	0	Cell division.cell cycle organisation.sister chromatid separation.cohesin establishment.cohesin cofactor *(PDS5)	#	0	1	-1	0	0	0	0	0	0	0	17	-1	0	0	0	0	#	-0.0952381	-0.438095	-0.266667	-0.266667	-0.266667	2.64762	-0.438095	-0.438095	-0.438095
OG0001471	no annotation	sister chromatid cohesion protein PDS5 homolog A isoform X2	P:DNA repair; P:mitotic sister chromatid cohesion; P:cell division; C:chromatin; C:nucleus	P:GO:0006281; P:GO:0007064; P:GO:0051301; C:GO:0000785; C:GO:0005634	0	0	Cell division.cell cycle organisation.sister chromatid separation.cohesin establishment.cohesin cofactor *(PDS5)	#	0	0	-3	0	-2	0	0	0	0	0	8	-1	-1	0	-1	1	#	0.0341096	-0.88685	-0.579864	0.0341096	0.0341096	2.49	-0.579864	-0.579864	0.0341096
OG0000221	Sister chromatid cohesion 1 protein 4	sister chromatid cohesion 1 protein 4-like isoform X2	P:sister chromatid cohesion; C:nucleus; C:cohesin complex	P:GO:0007062; C:GO:0005634; C:GO:0008278	0	0	Cell division.cell cycle organisation.sister chromatid separation.cohesin regulator complex.mitotic-specific Kleisin-type component *(SCC1)	#	0	-3	-2	0	-3	7	-2	2	2	1	9	-1	-3	1	8	-4	#	-0.904794	-0.75115	-0.904794	-0.136573	1.24623	1.39987	-0.597505	1.24623	-0.597505
OG0001836	no annotation	P-loop containing nucleoside triphosphate hydrolases superfamily protein, putative	P:DNA damage checkpoint signaling; P:DNA repair; P:mitotic DNA replication checkpoint signaling; F:chromatin binding; F:ATP binding; F:ATP hydrolysis activity; C:nucleus	P:GO:0000077; P:GO:0006281; P:GO:0033314; F:GO:0003682; F:GO:0005524; F:GO:0016887; C:GO:0005634	Nucleoside-triphosphate phosphatase	EC:3.6.1.15	Cell division.cell cycle organisation.sister chromatid separation.spindle assembly checkpoint machinery.checkpoint protein *(RAD17)	#	0	-1	0	0	0	0	0	-1	0	2	11	0	1	-1	0	0	#	-0.600047	-0.375029	-0.375029	-0.600047	-0.600047	2.5502	0.300023	-0.150012	-0.150012
OG0001867	SNARE-interacting protein KEULE	SNARE-interacting protein KEULE-like	P:cytokinesis by cell plate formation; P:intracellular protein transport; P:vesicle docking involved in exocytosis; F:syntaxin binding; C:cytosol; C:plasma membrane; C:extrinsic component of membrane; C:secretory granule	P:GO:0000911; P:GO:0006886; P:GO:0006904; F:GO:0019905; C:GO:0005829; C:GO:0005886; C:GO:0019898; C:GO:0030141	0	0	Cell division.cytokinesis.cell-plate formation.cell-plate-SNARE assembly protein *(SEC11/KEULE)	#	0	-2	0	0	-2	0	-1	0	0	1	3	0	4	0	1	-1	#	-1.06667	-0.266667	-1.06667	-0.666667	-0.266667	1.33333	1.73333	0.533333	-0.266667
OG0000352	Dynamin-related protein 1B	dynamin-related protein 1B isoform X1	F:GTPase activity; F:GTP binding; F:microtubule binding; C:cytoplasm; C:microtubule; C:membrane	F:GO:0003924; F:GO:0005525; F:GO:0008017; C:GO:0005737; C:GO:0005874; C:GO:0016020	Nucleoside-triphosphate phosphatase	EC:3.6.1.15	Cell division.cytokinesis.cell-plate formation.phragmoplastin *(DRP1)	#	0	2	-5	0	-1	3	-1	1	0	0	3	0	1	-1	0	-2	#	0.696311	-1.74078	-0.348155	0	1.39262	1.04447	0.348155	-0.348155	-1.04447
OG0000757	Dynamin-related protein 1E	dynamin-related protein 1E	F:GTPase activity; F:GTP binding; F:microtubule binding; C:cytoplasm; C:microtubule; C:membrane	F:GO:0003924; F:GO:0005525; F:GO:0008017; C:GO:0005737; C:GO:0005874; C:GO:0016020	Nucleoside-triphosphate phosphatase	EC:3.6.1.15	Cell division.cytokinesis.cell-plate formation.phragmoplastin *(DRP1)	#	0	0	-3	0	-2	-1	2	0	0	0	4	0	-1	0	0	-1	#	0.105409	-1.31762	-0.843274	1.05409	-0.368932	2.00278	-0.368932	0.105409	-0.368932
OG0000164	Vesicle-associated membrane protein 725	vesicle-associated membrane protein 725	P:protein transport; P:vesicle-mediated transport; C:plasma membrane; C:integral component of membrane; C:early endosome membrane	P:GO:0015031; P:GO:0016192; C:GO:0005886; C:GO:0016021; C:GO:0031901	0	0	Cell division.cytokinesis.cell-plate formation.SNARE cell-plate vesicle fusion complex.R-type SNARE component *(VAMP721/VAMP722);Vesicle trafficking.multi-pathway trafficking regulation.target membrane fusion.SNARE membrane fusion complexes.R-type SNARE longin components.VAMP7-group component	#	0	0	-3	0	-3	2	1	2	1	1	0	0	0	1	1	0	#	-0.525041	-1.53762	-1.53762	0.825064	1.16259	0.150012	0.150012	0.825064	0.487538
OG0001365	Protein ROOT HAIR DEFECTIVE 3	protein ROOT HAIR DEFECTIVE 3-like	P:endoplasmic reticulum membrane fusion; F:GTPase activity; F:GTP binding; C:endoplasmic reticulum membrane; C:integral component of membrane	P:GO:0016320; F:GO:0003924; F:GO:0005525; C:GO:0005789; C:GO:0016021	Nucleoside-triphosphate phosphatase	EC:3.6.1.15	Cell division.cytokinesis.endoplasmic reticulum (ER) reorganisation.ER tubulae formation factor *(RHD3/RL)	#	0	1	-1	0	-2	0	0	1	1	0	3	0	-1	0	-1	2	#	0	-1.0328	-1.54919	0.516398	0.516398	1.54919	-0.516398	-0.516398	1.0328
OG0000936	Reticulon-like protein B10	reticulon-like protein B11 isoform X1	P:response to bacterium; C:endoplasmic reticulum membrane; C:integral component of membrane	P:GO:0009617; C:GO:0005789; C:GO:0016021	0	0	Cell division.cytokinesis.endoplasmic reticulum (ER) reorganisation.ER-tubule curvature-inducing protein *(Reticulon)	#	0	3	-2	0	-3	1	2	2	0	0	5	-2	0	0	0	0	#	0.797142	-0.762484	-1.07441	1.10907	0.797142	1.42099	-0.762484	-0.762484	-0.762484
OG0000203	Katanin p80 WD40 repeat-containing subunit B1 homolOG KTN80.4	katanin p80 WD40 repeat-containing subunit B1 homolog KTN80.1 isoform X1	P:microtubule depolymerization; P:microtubule severing; F:microtubule binding; C:cytoplasm; C:microtubule; C:katanin complex	P:GO:0007019; P:GO:0051013; F:GO:0008017; C:GO:0005737; C:GO:0005874; C:GO:0008352	0	0	Cell division.cytokinesis.phragmoplast disassembly.Katanin ATP-dependent microtubule severing complex.regulatory component *(KTN80)	#	0	-1	-3	0	-3	3	0	3	2	1	3	0	3	-2	0	-2	#	-0.702247	-1.17041	-1.17041	0.702247	1.40449	0.936329	0.936329	-0.234082	-0.702247
OG0000364	Katanin p80 WD40 repeat-containing subunit B1 homolOG KTN80.2	katanin p80 WD40 repeat-containing subunit B1 homolog isoform X1	P:microtubule depolymerization; P:microtubule severing; F:microtubule binding; C:cytoplasm; C:microtubule; C:katanin complex	P:GO:0007019; P:GO:0051013; F:GO:0008017; C:GO:0005737; C:GO:0005874; C:GO:0008352	0	0	Cell division.cytokinesis.phragmoplast disassembly.Katanin ATP-dependent microtubule severing complex.regulatory component *(KTN80)	#	0	-3	-2	1	-1	2	1	2	2	1	6	0	1	-1	1	-3	#	-1.35011	-1.12509	-0.675053	0.675053	0.90007	1.57512	0.450035	0.225018	-0.675053
OG0000442	MitOGen-activated protein kinase 4	mitogen-activated protein kinase homolog MMK2-like isoform X1	P:MAPK cascade; P:protein phosphorylation; F:MAP kinase activity; F:protein serine/threonine/tyrosine kinase activity; F:ATP binding; C:nucleus; C:cytoplasm	P:GO:0000165; P:GO:0006468; F:GO:0004707; F:GO:0004712; F:GO:0005524; C:GO:0005634; C:GO:0005737	Dual-specificity kinase; Mitogen-activated protein kinase	EC:2.7.12.1; EC:2.7.11.24	Cell division.cytokinesis.phragmoplast disassembly.NACK-PQR signalling pathway.MAP protein kinase *(NRK/MPK);Multi-process regulation.MAP kinase cascade signalling.MAP-kinase protein kinase;Enzyme classification.EC_2 transferases.EC_2.7 transferase transferring phosphorus-containing group	#	0	1	-3	0	-2	2	1	3	1	0	8	-1	-2	0	1	-1	#	-0.132698	-1.08812	-0.849267	0.822727	1.06158	1.77815	-0.849267	-0.132698	-0.61041
OG0001632	MitOGen-activated protein kinase kinase kinase NPK1	mitogen-activated protein kinase kinase kinase NPK1	P:protein phosphorylation; F:protein kinase activity; F:ATP binding	P:GO:0006468; F:GO:0004672; F:GO:0005524	Transferring phosphorus-containing groups	EC:2.7.1	Cell division.cytokinesis.phragmoplast disassembly.NACK-PQR signalling pathway.MAPK-kinase protein kinase *(NPK/ANP);Multi-process regulation.MAP kinase cascade signalling.MAP3K-MEK protein kinase;Enzyme classification.EC_2 transferases.EC_2.7 transferase transferring phosphorus-containing group	#	0	1	-2	0	0	1	-2	0	0	0	-1	0	0	0	1	0	#	1.01695	-1.4792	0.1849	-1.4792	1.01695	-0.64715	0.1849	1.01695	0.1849
OG0001831	Kinesin-like protein NACK1	kinesin-like protein NACK1	P:microtubule-based movement; F:microtubule motor activity; F:ATP binding; F:microtubule binding; C:microtubule	P:GO:0007018; F:GO:0003777; F:GO:0005524; F:GO:0008017; C:GO:0005874	0	0	Cell division.cytokinesis.phragmoplast disassembly.NACK-PQR signalling pathway.microtubule-destabilizing kinesin *(NACK);Cytoskeleton organisation.microtubular network.Kinesin microtubule-based motor protein activities.Kinesin-7-type motor protein	#	0	-2	4	0	-1	2	0	1	0	0	5	-1	0	0	-1	0	#	-0.990375	1.23797	-0.618984	0.123797	0.866578	1.60936	-0.618984	-0.990375	-0.618984
OG0000753	Protein MOR1	protein MOR1 isoform X1	P:mitotic spindle organization; P:establishment or maintenance of microtubule cytoskeleton polarity; P:microtubule polymerization; F:phosphatidylinositol binding; F:ubiquitin binding; F:microtubule plus-end binding; F:microtubule plus end polymerase; C:kinetochore; C:spindle pole; C:cytoplasm; C:microtubule plus-end	P:GO:0007052; P:GO:0030951; P:GO:0046785; F:GO:0035091; F:GO:0043130; F:GO:0051010; F:GO:0061863; C:GO:0000776; C:GO:0000922; C:GO:0005737; C:GO:0035371	Transferases	EC:2	Cell division.cytokinesis.preprophase microtubule organization.regulatory protein *(MOR1)	#	0	-2	-1	0	0	0	0	-2	0	2	4	0	1	0	1	0	#	-0.970371	-0.621037	-0.271704	-0.970371	-0.970371	1.8243	0.776297	0.776297	0.426963
OG0000102	Serine/threonine-protein phosphatase PP2A-3 catalytic subunit	serine/threonine-protein phosphatase PP2A-2 catalytic subunit	P:G1/S transition of mitotic cell cycle; P:peptidyl-serine dephosphorylation; F:myosin phosphatase activity; C:nucleus; C:cytoplasm	P:GO:0000082; P:GO:0070262; F:GO:0017018; C:GO:0005634; C:GO:0005737	Protein-serine/threonine phosphatase	EC:3.1.3.16	Cell division.cytokinesis.preprophase microtubule organization.TON1-TRM-PP2A (TTP) preprophase band formation complex.PP2A-phosphatase subcomplex.catalytic component *(PP2A-C);Protein modification.phosphorylation.protein serine/threonine phosphatase superfamily.PPP Fe-Zn-dependent phosphatase families.PP2A-class phosphatase complexes.catalytic component C;Enzyme classification.EC_3 hydrolases.EC_…	#	0	1	-5	1	-4	1	2	3	1	0	4	0	0	0	1	-2	#	-0.214886	-1.66537	-1.18187	1.2356	0.993848	0.993848	0.0268608	0.268608	-0.456633
OG0000115	Serine/threonine-protein phosphatase 2A 65 kDa regulatory subunit A beta isoform	serine/threonine-protein phosphatase 2A 65 kDa regulatory subunit A beta isoform	P:protein dephosphorylation; P:regulation of catalytic activity; F:protein phosphatase regulator activity; C:protein phosphatase type 2A complex; C:cytoplasm	P:GO:0006470; P:GO:0050790; F:GO:0019888; C:GO:0000159; C:GO:0005737	0	0	Cell division.cytokinesis.preprophase microtubule organization.TON1-TRM-PP2A (TTP) preprophase band formation complex.PP2A-phosphatase subcomplex.scaffold component *(PDF/RCN1);Protein modification.phosphorylation.protein serine/threonine phosphatase superfamily.PPP Fe-Zn-dependent phosphatase families.PP2A-class phosphatase complexes.scaffold component A	#	0	0	-5	0	-5	3	-2	1	2	1	1	1	4	-1	4	-4	#	-0.340207	-1.36083	-1.36083	-0.136083	0.884538	0.47629	1.29279	1.08866	-0.544331
OG0000589	DNA topoisomerase 1 alpha	DNA topoisomerase I alpha	P:DNA replication; P:DNA topological change; P:chromatin remodeling; P:chromosome segregation; P:embryo development ending in seed dormancy; P:meristem structural organization; P:leaf morphogenesis; P:regulation of meristem growth; P:stem cell population maintenance; P:flower morphogenesis; P:proton transmembrane transport; P:plant organ formation; F:DNA binding; F:DNA topoisomerase type I (singl…	P:GO:0006260; P:GO:0006265; P:GO:0006338; P:GO:0007059; P:GO:0009793; P:GO:0009933; P:GO:0009965; P:GO:0010075; P:GO:0019827; P:GO:0048439; P:GO:1902600; P:GO:1905393; F:GO:0003677; F:GO:0003917; F:GO:0005515; F:GO:0046961; C:GO:0005694; C:GO:0005730; C:GO:0016021; C:GO:0033179	H(+)-exporting diphosphatase; DNA topoisomerase	EC:7.1.3.1; EC:5.6.2.1	Cell division.DNA replication.preinitiation.DNA topoisomerase *(TOP1)	#	0	-1	-3	0	-2	4	-1	2	1	0	7	-1	0	0	-2	1	#	-0.534311	-1.0405	-0.787406	0.224973	1.49045	1.74354	-0.281216	-0.787406	-0.0281216
OG0000790	no annotation	TRF-like 8, putative isoform 2	0	0	0	0	Cell division.DNA replication.telomere replication.telomeric dsDNA-binding protein	#	0	-1	-2	0	1	0	-1	0	0	1	10	-1	-1	0	0	-1	#	-0.419961	-0.671937	0.0839921	-0.419961	-0.167984	2.60376	-0.419961	-0.167984	-0.419961
OG0000820	Telomere repeat-binding protein 5	telomere repeat-binding protein 5-like isoform X1	F:telomeric DNA binding	F:GO:0042162	0	0	Cell division.DNA replication.telomere replication.telomeric dsDNA-binding protein	#	0	-3	-1	0	-3	3	-1	1	1	0	8	-1	-1	0	0	-1	#	-0.931334	-0.423334	-0.931334	0.0846668	1.10067	2.11667	-0.423334	-0.169334	-0.423334
OG0001815	Telomere repeat-binding protein 3	telomere repeat-binding protein 3	F:telomeric DNA binding	F:GO:0042162	0	0	Cell division.DNA replication.telomere replication.telomeric dsDNA-binding protein	#	0	1	-2	0	-2	2	2	3	0	0	-1	0	-1	0	1	0	#	0.123797	-0.990375	-0.990375	1.60936	1.60936	-0.618984	-0.618984	0.123797	-0.247594
OG0000564	no annotation	uncharacterized protein LOC111286460 isoform X1	0	0	0	0	Cell division.meiotic recombination.meiotic crossover.class I interference-sensitive crossover pathway.accessory HEI10-interacting protein *(HEIP1)	#	0	-3	6	0	0	17	-4	3	0	0	4	-2	0	0	0	0	#	-0.712674	0.515551	-0.303265	-0.439735	2.42612	0.242612	-0.576204	-0.576204	-0.576204
OG0000120	no annotation	serine/threonine-protein phosphatase 4 regulatory subunit 3-like isoform X1	P:protein dephosphorylation; P:regulation of catalytic activity; F:protein phosphatase activator activity; C:nucleoplasm; C:protein phosphatase 4 complex	P:GO:0006470; P:GO:0050790; F:GO:0072542; C:GO:0005654; C:GO:0030289	0	0	Cell division.meiotic recombination.meiotic crossover.class I interference-sensitive crossover pathway.PP4 phosphatase complex.regulatory component *(PP4R3);Protein modification.phosphorylation.protein serine/threonine phosphatase superfamily.PPP Fe-Zn-dependent phosphatase families.PP4-class phosphatase complex.regulatory component *(PP4R3)	#	0	-3	-4	1	-3	8	-1	4	3	0	12	-2	-1	-1	1	-2	#	-0.844366	-0.973168	-0.715565	0.44365	1.60286	1.60286	-0.32916	-0.200358	-0.586763
OG0001530	no annotation	uncharacterized ATP-dependent helicase YprA isoform X1	P:nucleotide-excision repair; P:DNA duplex unwinding; F:nucleic acid binding; F:ATP binding; F:3'-5' DNA helicase activity; C:nucleus	P:GO:0006289; P:GO:0032508; F:GO:0003676; F:GO:0005524; F:GO:0043138; C:GO:0005634	n/a	EC:5.6.2.4	Cell division.meiotic recombination.meiotic crossover.class II interference-insensitive crossover pathway.MUS81-independent crossover.crosslink repair helicase *(HRQ1)	#	0	-1	-1	0	-1	2	0	1	0	0	7	-2	-1	-1	0	0	#	-0.266667	-0.266667	-0.266667	0.333333	0.933333	2.13333	-0.866667	-0.866667	-0.866667
OG0000901	no annotation	Structure-specific endonuclease subunit SLX1	P:double-strand break repair via homologous recombination; P:tRNA methylation; P:nucleic acid phosphodiester bond hydrolysis; F:crossover junction endodeoxyribonuclease activity; F:tRNA (adenine-N1-)-methyltransferase activity; F:5'-flap endonuclease activity; C:tRNA (m1A) methyltransferase complex; C:Slx1-Slx4 complex	P:GO:0000724; P:GO:0030488; P:GO:0090305; F:GO:0008821; F:GO:0016429; F:GO:0017108; C:GO:0031515; C:GO:0033557	Acting on ester bonds; Acting on ester bonds; Acting on ester bonds; Transferring one-carbon groups; Acting on ester bonds	EC:3.1.30; EC:3.1.31; EC:3.1.21; EC:2.1.1; EC:3.1.22.4	Cell division.meiotic recombination.meiotic crossover.class II interference-insensitive crossover pathway.non-canonical Holliday junction resolution.non-canonical Holliday junction resolvase *(HIGL);RNA processing.RNA modification.RNA methylation.tRNA methylation.TRM6-TRM61 tRNA adenine-methyltransferase complex.component *(TRM61);Enzyme classification.EC_2 transferases.EC_2.1 transferase transfe…	#	0	-1	-2	0	-1	-3	16	5	0	-1	2	-1	0	0	0	0	#	-0.343724	-0.478225	-0.343724	2.61529	0.0597781	-0.0747226	-0.478225	-0.478225	-0.478225
OG0000748	Putative recombination initiation defects 3	putative recombination initiation defects 3	P:embryo sac development; P:microsporogenesis; P:meiotic DNA double-strand break formation; P:chiasma assembly; F:protein binding; C:nucleus	P:GO:0009553; P:GO:0009556; P:GO:0042138; P:GO:0051026; F:GO:0005515; C:GO:0005634	0	0	Cell division.meiotic recombination.meiotic double strand break initiation.accessory protein *(PRD3/PAIR1)	#	0	-1	3	0	0	0	-1	-2	0	0	13	-1	0	0	0	0	#	-0.36522	0.456525	-0.159784	-0.776092	-0.570656	2.51089	-0.36522	-0.36522	-0.36522
OG0001930	DNA-binding protein RHL1	DNA-binding protein RHL1 isoform X2	P:DNA endoreduplication; F:DNA binding	P:GO:0042023; F:GO:0003677	0	0	Cell division.meiotic recombination.meiotic double strand break initiation.meiotic topoisomerase-VI complex.accessory component *(RHL1)	#	0	-1	1	0	0	2	0	1	0	0	1	0	0	0	0	0	#	-1.37612	0.393179	-0.491473	0.393179	2.16248	0.393179	-0.491473	-0.491473	-0.491473
OG0000795	Protein DYAD	protein DYAD	P:reciprocal meiotic recombination; P:meiotic sister chromatid cohesion	P:GO:0007131; P:GO:0051177	0	0	Cell division.meiotic recombination.meiotic initiation.regulatory protein *(DYAD/SWI1)	#	0	-2	2	0	1	-2	1	0	0	0	6	0	-2	0	2	0	#	-1.0264	0.5132	0.1283	0.1283	-1.0264	2.0528	-1.0264	0.5132	-0.2566
OG0000805	Dynamin-related protein 3A	dynamin-related protein 3A	P:mitochondrial fission; P:peroxisome fission; F:GTPase activity; F:GTP binding; F:microtubule binding; C:mitochondrion; C:peroxisome; C:microtubule; C:membrane	P:GO:0000266; P:GO:0016559; F:GO:0003924; F:GO:0005525; F:GO:0008017; C:GO:0005739; C:GO:0005777; C:GO:0005874; C:GO:0016020	Nucleoside-triphosphate phosphatase	EC:3.6.1.15	Cell division.mitochondrion/peroxisome binary fission.dynamin-like protein *(DRP3)	#	0	2	-3	0	-3	1	0	0	1	0	3	0	1	0	-1	0	#	0.568535	-1.56347	-1.56347	0.142134	0.568535	1.42134	0.568535	-0.284268	0.142134
OG0000630	Peroxisomal membrane protein 11C	peroxisomal membrane protein 11C	P:peroxisome fission; P:regulation of peroxisome size; F:identical protein binding; C:integral component of peroxisomal membrane	P:GO:0016559; P:GO:0044375; F:GO:0042802; C:GO:0005779	0	0	Cell division.mitochondrion/peroxisome binary fission.peroxisome fission.peroxisomal fission factor *(PEX11)	#	0	3	-3	0	-2	0	6	5	0	-1	0	0	-1	0	1	-1	#	0.436436	-0.872872	-0.654654	2.18218	0.872872	-0.436436	-0.654654	-0.218218	-0.654654
OG0001766	Peroxisome biOGenesis protein 3-2	peroxisome biogenesis protein 3-2-like isoform X1	P:protein import into peroxisome membrane; F:protein-macromolecule adaptor activity; C:integral component of peroxisomal membrane	P:GO:0045046; F:GO:0030674; C:GO:0005779	0	0	Cell division.peroxisome de novo formation.membrane anchor component *(PEX3)	#	0	1	-2	0	-3	2	-2	0	0	0	2	0	0	0	0	-1	#	0.7396	-0.9245	-1.4792	-0.9245	1.2943	1.2943	0.1849	0.1849	-0.3698
OG0000513	Cell division protein FtsZ homolOG 2-1, chloroplastic	cell division protein FtsZ homolog 2-1, chloroplastic isoform X1	P:chloroplast fission; P:cell division; F:GTPase activity; F:GTP binding; C:chloroplast	P:GO:0010020; P:GO:0051301; F:GO:0003924; F:GO:0005525; C:GO:0009507	Nucleoside-triphosphate phosphatase	EC:3.6.1.15	Cell division.plastid division.contractile complex.FtsZ prokaryotic-tubulin filaments.component *(FtsZ2)	#	0	3	-4	0	-2	2	0	2	0	0	2	0	0	-1	1	-1	#	1.00791	-1.63785	-0.881917	0.629941	1.38587	0.629941	-0.125988	-0.125988	-0.881917
OG0001903	Plastid division protein CDP1, chloroplastic	plastid division protein CDP1, chloroplastic	P:chloroplast fission; F:protein self-association; C:chloroplast; C:plastid inner membrane	P:GO:0010020; F:GO:0043621; C:GO:0009507; C:GO:0009528	0	0	Cell division.plastid division.spatial regulation.assembly regulator *(PARC6)	#	0	-1	-1	0	-2	0	0	-1	0	1	5	0	-1	0	4	-1	#	-0.540665	-0.540665	-0.888236	-0.540665	-0.540665	1.89233	-0.193095	1.54476	-0.193095
OG0000686	no annotation	protein YELLOW LEAF 1, choloroplastic isoform X2	P:chloroplast organization; P:thylakoid membrane organization; F:ATP binding; F:GTP binding; F:ATP hydrolysis activity; F:ribosome binding; F:ribosomal large subunit binding; C:chloroplast; C:integral component of membrane	P:GO:0009658; P:GO:0010027; F:GO:0005524; F:GO:0005525; F:GO:0016887; F:GO:0043022; F:GO:0043023; C:GO:0009507; C:GO:0016021	Nucleoside-triphosphate phosphatase	EC:3.6.1.15	Cell division.plastid division.thylakoid organisation.regulatory protein *(EMB1303)	#	0	-1	-2	0	-2	8	-3	2	2	0	6	-1	0	-1	0	0	#	-0.597701	-0.804598	-0.804598	-0.183908	2.09195	1.26437	-0.183908	-0.390805	-0.390805
OG0001477	Callose synthase 3	callose synthase 3	P:(1->3)-beta-D-glucan biosynthetic process; P:regulation of cell shape; P:cell wall organization; F:1,3-beta-D-glucan synthase activity; C:1,3-beta-D-glucan synthase complex; C:integral component of membrane	P:GO:0006075; P:GO:0008360; P:GO:0071555; F:GO:0003843; C:GO:0000148; C:GO:0016021	1,3-beta-glucan synthase	EC:2.4.1.34	Cell wall organisation.callose.callose synthase;Enzyme classification.EC_2 transferases.EC_2.4 glycosyltransferase	#	0	8	-2	0	0	3	-1	0	0	0	1	0	-1	0	1	-1	#	2.3242	-0.944207	-0.290525	-0.617366	0.689997	0.0363156	-0.617366	0.0363156	-0.617366
OG0001260	Glucan endo-1,3-beta-glucosidase 4	glucan endo-1,3-beta-glucosidase 4-like	P:carbohydrate metabolic process; F:glucan endo-1,3-beta-D-glucosidase activity; C:anchored component of plasma membrane	P:GO:0005975; F:GO:0042973; C:GO:0046658	Beta-glucosidase; Glucan endo-1,3-beta-D-glucosidase	EC:3.2.1.21; EC:3.2.1.39	Cell wall organisation.callose.regulatory beta-1,3 glucanase *(pdBG));Enzyme classification.EC_3 hydrolases.EC_3.2 glycosylase	#	0	1	-3	0	-1	2	1	3	0	-1	2	-1	0	0	0	0	#	0.31211	-1.09238	-0.390137	1.36548	1.7166	0.31211	-0.741261	-0.741261	-0.741261
OG0000252	Expansin-A14	expansin A14	P:plant-type cell wall loosening; P:lateral root formation; C:extracellular region; C:integral component of membrane	P:GO:0009828; P:GO:0010311; C:GO:0005576; C:GO:0016021	0	0	Cell wall organisation.cell wall proteins.expansin activities.alpha-class expansin	#	0	5	-1	0	-2	-1	0	0	0	0	3	0	0	0	0	1	#	2.03331	-0.71166	-1.16916	-0.254164	-0.71166	1.11832	-0.254164	-0.254164	0.203331
OG0000363	Expansin-A4	expansin-A4-like	P:plant-type cell wall organization; C:extracellular region; C:membrane	P:GO:0009664; C:GO:0005576; C:GO:0016020	0	0	Cell wall organisation.cell wall proteins.expansin activities.alpha-class expansin	#	0	0	-2	0	-2	1	1	2	1	0	2	0	-1	0	-1	1	#	-0.426401	-1.2792	-1.2792	1.2792	1.2792	0.852803	-0.426401	-0.426401	0.426401
OG0000230	Non-specific lipid transfer protein GPI-anchored 26	non-specific lipid-transfer protein-like protein At2g13820	P:lipid transport; F:lipid binding; C:plasma membrane; C:integral component of membrane; C:anchored component of membrane	P:GO:0006869; F:GO:0008289; C:GO:0005886; C:GO:0016021; C:GO:0031225	0	0	Cell wall organisation.cell wall proteins.hydroxyproline-rich glycoprotein activities.arabinogalactan-protein activities.Xylogen-type arabinogalactan protein *(XYP/XYLP)	#	0	3	-4	0	-1	4	1	3	1	0	0	0	0	0	2	-1	#	0.350001	-1.65455	-0.795457	0.92273	1.78182	-0.222728	-0.222728	0.350001	-0.509092
OG0000428	Probable cellulose synthase A catalytic subunit 5 [UDP-forming]	cellulose synthase	P:plant-type primary cell wall biogenesis; P:cellulose biosynthetic process; P:cell wall organization; F:cellulose synthase (UDP-forming) activity; F:metal ion binding; C:plasma membrane; C:integral component of membrane	P:GO:0009833; P:GO:0030244; P:GO:0071555; F:GO:0016760; F:GO:0046872; C:GO:0005886; C:GO:0016021	Cellulose synthase (UDP-forming)	EC:2.4.1.12	Cell wall organisation.cellulose.cellulose synthase complex (CSC).CSC components.cellulose synthase *(CesA)	#	0	-1	-1	0	-1	0	0	0	0	1	2	0	-1	1	-1	3	#	-0.808452	-0.808452	-0.808452	-0.323381	-0.323381	1.13183	-0.323381	0.16169	2.10198
OG0001837	Uncharacterized membrane protein At1g16860	uncharacterized membrane protein At1g16860-like	P:proteolysis; F:peptidase activity; C:integral component of membrane	P:GO:0006508; F:GO:0008233; C:GO:0016021	Acting on peptide bonds (peptidases)	EC:3.4	Cell wall organisation.cellulose.cellulose synthase complex (CSC).CSC trafficking.regulatory protein *(SHOU4)	#	0	-1	-2	0	-1	0	3	2	1	0	3	-1	0	-1	0	-1	#	-0.571662	-0.914659	-0.571662	1.82932	0.800327	1.14332	-0.228665	-0.571662	-0.914659
OG0001769	Protein CELLULOSE SYNTHASE INTERACTIVE 3	protein CELLULOSE SYNTHASE INTERACTIVE 3	P:anisotropic cell growth; P:regulation of cellulose biosynthetic process; F:microtubule binding; C:cellulose synthase complex	P:GO:0051211; P:GO:2001006; F:GO:0008017; C:GO:0010330	0	0	Cell wall organisation.cellulose.cellulose synthase complex (CSC).microtubule-dependent CSC insertion.regulatory protein *(CSI)	#	0	1	4	0	-2	0	2	2	0	-1	0	0	0	0	0	1	#	0.149071	1.49071	-1.19257	1.49071	0.596285	-0.745356	-0.745356	-0.745356	-0.298142
OG0001269	COBRA-like protein 4	COBRA-like protein 4	P:cellulose microfibril organization; P:plant-type cell wall cellulose biosynthetic process; P:RNA phosphodiester bond hydrolysis, endonucleolytic; F:nucleic acid binding; F:RNA-DNA hybrid ribonuclease activity; C:integral component of membrane; C:anchored component of plasma membrane	P:GO:0010215; P:GO:0052324; P:GO:0090502; F:GO:0003676; F:GO:0004523; C:GO:0016021; C:GO:0046658	Acting on ester bonds; Ribonuclease H	EC:3.1.30; EC:3.1.26.4	Cell wall organisation.cellulose.cellulose-hemicellulose network assembly.regulatory protein *(COB)	#	0	0	-3	0	0	0	0	1	0	0	1	0	1	0	2	-2	#	-0.0687614	-1.92532	-0.0687614	0.550091	0.550091	0.550091	0.550091	1.16894	-1.30647
OG0001658	Protein COBRA	protein COBRA-like	P:cellulose microfibril organization; P:plant-type cell wall cellulose biosynthetic process; C:integral component of membrane; C:anchored component of plasma membrane	P:GO:0010215; P:GO:0052324; C:GO:0016021; C:GO:0046658	0	0	Cell wall organisation.cellulose.cellulose-hemicellulose network assembly.regulatory protein *(COB)	#	0	0	-3	0	-1	0	-1	0	0	0	0	0	2	0	1	0	#	0.159364	-1.99205	-0.557773	-0.557773	0.159364	0.159364	1.59364	0.876501	0.159364
OG0001510	Ethylene-responsive transcription factor WIN1	ethylene-responsive transcription factor WIN1 isoform X2	P:regulation of DNA-templated transcription; F:DNA binding; F:DNA-binding transcription factor activity; C:nucleus	P:GO:0006355; F:GO:0003677; F:GO:0003700; C:GO:0005634	0	0	Cell wall organisation.cutin and suberin.biosynthesis regulation.transcription factor *(SHN)	#	0	-1	-2	0	-1	1	0	2	1	0	0	0	0	0	1	0	#	-0.961281	-1.47019	-0.961281	1.07437	1.58329	0.0565459	0.0565459	0.565459	0.0565459
OG0001519	O-acyltransferase WSD1	O-acyltransferase WSD1-like isoform X1	P:triglyceride biosynthetic process; F:diacylglycerol O-acyltransferase activity; F:long-chain-alcohol O-fatty-acyltransferase activity; C:plasma membrane; C:integral component of membrane	P:GO:0019432; F:GO:0004144; F:GO:0047196; C:GO:0005886; C:GO:0016021	Diacylglycerol O-acyltransferase; Long-chain-alcohol O-fatty-acyltransferase	EC:2.3.1.20; EC:2.3.1.75	Cell wall organisation.cutin and suberin.cuticular lipid formation.alcohol-forming pathway.wax ester synthase and diacylglycerol acyltransferase *(WSD)	#	0	2	3	0	-1	2	-1	1	0	0	1	0	0	0	0	0	#	0.764719	1.45297	-1.30002	-0.611775	1.45297	0.0764719	-0.611775	-0.611775	-0.611775
OG0001344	Very-long-chain aldehyde decarbonylase CER1	protein ECERIFERUM 1-like isoform X1	P:lipid biosynthetic process; F:iron ion binding; F:oxidoreductase activity; C:integral component of membrane	P:GO:0008610; F:GO:0005506; F:GO:0016491; C:GO:0016021	Oxidoreductases	EC:1	Cell wall organisation.cutin and suberin.cuticular lipid formation.alkane-forming pathway.CER1-CER3 alkane-forming complex.aldehyde decarbonylase component *(CER1)	#	0	1	-2	0	3	1	-1	1	0	0	2	-1	-1	0	-2	0	#	0.471405	-0.942809	1.41421	0	0.942809	0.942809	-0.942809	-1.41421	-0.471405
OG0000929	Alkane hydroxylase MAH1	alkane hydroxylase MAH1-like	F:monooxygenase activity; F:iron ion binding; F:oxidoreductase activity, acting on paired donors, with incorporation or reduction of molecular oxygen; F:heme binding; C:integral component of membrane	F:GO:0004497; F:GO:0005506; F:GO:0016705; F:GO:0020037; C:GO:0016021	Acting on paired donors, with incorporation or reduction of molecular oxygen. The oxygen incorporated need not be derived from O(2)	EC:1.14	Cell wall organisation.cutin and suberin.cuticular lipid formation.alkane-forming pathway.mid-chain alkane hydroxylase *(MAH1);Enzyme classification.EC_1 oxidoreductases.EC_1.14 oxidoreductase acting on paired donor with incorporation or reduction of molecular oxygen	#	0	13	-3	-1	-1	-1	3	1	0	0	2	-1	0	0	0	-1	#	2.46103	-0.675151	-0.479139	0.500918	-0.283128	0.108895	-0.479139	-0.479139	-0.675151
OG0001669	Cytochrome P450 86A4	cytochrome P450 86A4	P:fatty acid metabolic process; F:iron ion binding; F:alkane 1-monooxygenase activity; F:heme binding; F:aromatase activity; C:integral component of membrane	P:GO:0006631; F:GO:0005506; F:GO:0018685; F:GO:0020037; F:GO:0070330; C:GO:0016021	Alkane 1-monooxygenase; Unspecific monooxygenase	EC:1.14.15.3; EC:1.14.14.1	Cell wall organisation.cutin and suberin.cuticular lipid formation.fatty acyl omega-hydroxylase *(CYP86A);Enzyme classification.EC_1 oxidoreductases.EC_1.14 oxidoreductase acting on paired donor with incorporation or reduction of molecular oxygen	#	0	0	-2	0	-1	0	0	0	0	0	1	0	0	0	0	0	#	0.266667	-2.13333	-0.933333	0.266667	0.266667	1.46667	0.266667	0.266667	0.266667
OG0000227	GDSL esterase/lipase At5g33370	GDSL esterase/lipase At5g18430-like	F:hydrolase activity, acting on ester bonds; C:integral component of membrane	F:GO:0016788; C:GO:0016021	Acting on ester bonds	EC:3.1	Cell wall organisation.cutin and suberin.cutin polyester biosynthesis.cutin synthase *(CD)	#	0	-1	2	0	-3	1	0	1	1	0	1	0	2	-1	2	-3	#	-0.729158	0.501296	-1.54946	0.501296	0.911448	0.501296	0.911448	0.501296	-1.54946
OG0002038	Probable galacturonosyltransferase-like 2	probable galacturonosyltransferase-like 1	F:glycosyltransferase activity; C:Golgi apparatus	F:GO:0016757; C:GO:0005794	Glycosyltransferases	EC:2.4	Cell wall organisation.hemicellulose.xylan.biosynthesis.galacturonosyltransferase	#	0	-1	-1	0	-1	0	0	0	0	1	1	1	0	0	0	0	#	-1.09238	-1.09238	-1.09238	-0.390137	-0.390137	1.01436	1.01436	1.01436	1.01436
OG0001588	Protein REDUCED WALL ACETYLATION 4	O-acetyltransferase family protein	P:plant-type secondary cell wall biogenesis; P:xyloglucan metabolic process; P:xylan biosynthetic process; P:xylan acetylation; F:acetyltransferase activity; F:oxidoreductase activity; C:Golgi membrane; C:integral component of membrane	P:GO:0009834; P:GO:0010411; P:GO:0045492; P:GO:1990937; F:GO:0016407; F:GO:0016491; C:GO:0000139; C:GO:0016021	Oxidoreductases; Acyltransferases	EC:1; EC:2.3.1	Cell wall organisation.hemicellulose.xylan.modification and degradation.O-acetyltransferase *(RWA)	#	0	5	-2	0	-1	3	-1	1	0	0	0	0	0	0	2	-1	#	1.76936	-1.16405	-0.744992	-0.325934	1.3503	-0.325934	-0.325934	0.512182	-0.744992
OG0001857	Alpha-L-fucosidase 2	alpha-L-fucosidase 2 isoform X1	P:carbohydrate metabolic process; F:alpha-L-fucosidase activity	P:GO:0005975; F:GO:0004560	Alpha-L-fucosidase	EC:3.2.1.51	Cell wall organisation.hemicellulose.xyloglucan.modification and degradation.1,2-alpha-fucosidase *(AXY8)	#	0	-3	-2	0	1	0	1	0	0	0	1	0	0	0	-2	1	#	-1.68655	-1.05409	0.843274	0.843274	0.210819	0.843274	0.210819	-1.05409	0.843274
OG0001542	Esterase	GDSL-like Lipase/Acylhydrolase superfamily protein	F:hydrolase activity, acting on ester bonds	F:GO:0016788	Acting on ester bonds	EC:3.1	Cell wall organisation.hemicellulose.xyloglucan.modification and degradation.alpha-L-fucosidase *(FXG)	#	0	-1	4	0	0	3	-1	2	0	0	-1	0	0	0	-1	1	#	-0.856719	1.41107	-0.403162	0.0503953	1.86462	-0.856719	-0.403162	-0.856719	0.0503953
OG0000500	Putative caffeoyl-CoA O-methyltransferase At1g67980	putative caffeoyl-CoA O-methyltransferase At1g67980	P:methylation; F:O-methyltransferase activity; F:S-adenosylmethionine-dependent methyltransferase activity	P:GO:0032259; F:GO:0008171; F:GO:0008757	Transferring one-carbon groups	EC:2.1.1	Cell wall organisation.lignin.monolignol biosynthesis.caffeoyl-CoA 3-O-methyltransferase *(CCoA-OMT);Enzyme classification.EC_2 transferases.EC_2.1 transferase transferring one-carbon group	#	0	1	-4	0	1	0	-2	-1	0	1	3	0	1	0	2	-1	#	0.251976	-1.63785	0.251976	-1.25988	-0.503953	1.38587	0.629941	1.00791	-0.125988
OG0000895	Laccase-2	laccase-2 isoform X2	P:lignin catabolic process; F:copper ion binding; F:hydroquinone:oxygen oxidoreductase activity; C:integral component of membrane; C:apoplast	P:GO:0046274; F:GO:0005507; F:GO:0052716; C:GO:0016021; C:GO:0048046	Laccase	EC:1.10.3.2	Cell wall organisation.lignin.monolignol conjugation and polymerization.lignin laccase;Enzyme classification.EC_1 oxidoreductases.EC_1.10 oxidoreductase acting on diphenol or related substance as donor	#	0	0	0	0	0	0	3	2	0	0	1	-1	0	0	0	0	#	-0.285831	-0.285831	-0.285831	2.28665	0.743161	0.228665	-0.800327	-0.800327	-0.800327
OG0000644	Beta-glucosidase 47	beta-glucosidase 46-like	P:carbohydrate metabolic process; P:transport; F:beta-glucosidase activity; F:transmembrane transporter activity; C:membrane	P:GO:0005975; P:GO:0006810; F:GO:0008422; F:GO:0022857; C:GO:0016020	Beta-glucosidase; Translocases	EC:3.2.1.21; EC:7	Cell wall organisation.lignin.monolignol glycosylation and deglycosylation.coniferin beta-glucosidase;Solute transport.carrier-mediated transport.DMT superfamily.NST-TPT group.phosphometabolite transporter *(TPT/PPT/GPT/XPT);Enzyme classification.EC_3 hydrolases.EC_3.2 glycosylase	#	0	4	-4	0	7	2	-1	0	0	-1	2	-2	0	0	0	0	#	1.05963	-1.05963	1.85435	-0.264906	0.529813	0.264906	-0.794719	-0.794719	-0.794719
OG0000747	Pectinesterase PPME1	putative pectinesterase 63	P:cell wall modification; P:pectin catabolic process; F:pectinesterase activity; F:aspartyl esterase activity; C:integral component of membrane	P:GO:0042545; P:GO:0045490; F:GO:0030599; F:GO:0045330; C:GO:0016021	Pectinesterase	EC:3.1.1.11	Cell wall organisation.pectin.homogalacturonan.modification and degradation.pectin methylesterase	#	0	1	-2	0	-3	1	1	2	1	0	5	-1	0	-1	2	-3	#	0.0649827	-0.812284	-1.10471	0.942249	0.942249	1.52709	-0.227439	0.0649827	-1.39713
OG0001835	Retrovirus-related Pol polyprotein from transposon RE1	putative invertase inhibitor	P:DNA integration; F:nucleic acid binding	P:GO:0015074; F:GO:0003676	0	0	Cell wall organisation.pectin.homogalacturonan.modification and degradation.pectin methylesterase inhibitor	#	0	4	0	0	-2	1	0	1	0	-1	0	-1	0	0	0	-1	#	1.89122	0.145479	-0.727393	0.581914	1.01835	-0.290957	-0.727393	-0.727393	-1.16383
OG0000505	Probable pectate lyase 1	probable pectate lyase 1	P:pectin catabolic process; F:pectate lyase activity; F:metal ion binding; C:integral component of membrane	P:GO:0045490; F:GO:0030570; F:GO:0046872; C:GO:0016021	Pectate lyase	EC:4.2.2.2	Cell wall organisation.pectin.modification and degradation.pectate lyase;Enzyme classification.EC_4 lyases.EC_4.2 carbon-oxygen lyase	#	0	3	-2	0	-3	0	1	0	0	0	2	0	2	0	0	0	#	1.37706	-1.20493	-1.72133	0.344265	-0.172133	0.860663	0.860663	-0.172133	-0.172133
OG0000745	Probable pectate lyase 5	pectate lyase	P:pectin catabolic process; F:pectate lyase activity; F:metal ion binding; C:integral component of membrane	P:GO:0045490; F:GO:0030570; F:GO:0046872; C:GO:0016021	Pectate lyase	EC:4.2.2.2	Cell wall organisation.pectin.modification and degradation.pectate lyase;Enzyme classification.EC_4 lyases.EC_4.2 carbon-oxygen lyase	#	0	2	-2	0	-2	1	0	1	1	0	0	0	1	0	-2	1	#	0.635881	-1.44518	-1.44518	0.635881	1.15615	0.115615	0.635881	-0.924917	0.635881
OG0001391	Probable pectate lyase P59	pectate lyase-like	P:pectin catabolic process; F:pectate lyase activity; F:metal ion binding	P:GO:0045490; F:GO:0030570; F:GO:0046872	Pectate lyase	EC:4.2.2.2	Cell wall organisation.pectin.modification and degradation.pectate lyase;Enzyme classification.EC_4 lyases.EC_4.2 carbon-oxygen lyase	#	0	-1	-2	0	-2	-1	7	4	0	0	3	-1	0	0	0	0	#	-0.474713	-0.712069	-0.712069	2.37356	0.474713	0.474713	-0.474713	-0.474713	-0.474713
OG0000744	Pectin acetylesterase 7	pectin acetylesterase 7-like	P:cell wall organization; F:pectin acetylesterase activity; C:extracellular region	P:GO:0071555; F:GO:0052793; C:GO:0005576	Carboxylesterase	EC:3.1.1.1	Cell wall organisation.pectin.modification and degradation.pectin acetylation.pectin acetylesterase *(PAE)	#	0	7	-1	-1	-1	0	1	1	0	0	3	-1	-2	0	1	-2	#	2.13488	-0.22991	-0.525509	0.361287	0.0656886	0.656886	-1.11671	-0.22991	-1.11671
OG0000640	Probable pectin methyltransferase QUA2	probable pectin methyltransferase QUA2 isoform X1	P:methylation; F:methyltransferase activity; C:cytoplasm; C:integral component of membrane; C:intracellular membrane-bounded organelle	P:GO:0032259; F:GO:0008168; C:GO:0005737; C:GO:0016021; C:GO:0043231	Transferring one-carbon groups	EC:2.1.1	Cell wall organisation.pectin.modification and degradation.pectin-dependent cell adhesion.pectin methyltransferase *(QUA2)	#	0	-1	-2	0	-1	5	1	5	1	0	2	0	0	-1	0	0	#	-0.69282	-0.92376	-0.69282	1.1547	2.07846	0.23094	-0.23094	-0.46188	-0.46188
OG0001668	Probable methyltransferase PMT5	probable methyltransferase PMT5	P:methylation; F:methyltransferase activity; C:cytoplasm; C:integral component of membrane; C:intracellular membrane-bounded organelle	P:GO:0032259; F:GO:0008168; C:GO:0005737; C:GO:0016021; C:GO:0043231	Transferring one-carbon groups	EC:2.1.1	Cell wall organisation.pectin.modification and degradation.pectin-dependent cell adhesion.pectin methyltransferase *(QUA2)	#	0	0	0	0	-1	2	0	1	0	0	4	0	0	0	0	0	#	-0.473828	-0.473828	-1.08304	0.135379	1.35379	1.963	-0.473828	-0.473828	-0.473828
OG0001947	no annotation	plant/T7A14-6 protein	C:membrane	C:GO:0016020	0	0	Cell wall organisation.pectin.modification and degradation.pectin-dependent cell adhesion.regulatory protein *(ELMO)	#	0	0	0	0	-2	3	-1	0	0	0	5	0	0	0	1	-1	#	-0.254164	-0.254164	-1.16916	-0.71166	1.11832	2.03331	-0.254164	0.203331	-0.71166
OG0000853	Beta-galactosidase 17	beta-galactosidase 17	P:carbohydrate metabolic process; F:beta-galactosidase activity; C:vacuole; C:integral component of membrane; C:apoplast	P:GO:0005975; F:GO:0004565; C:GO:0005773; C:GO:0016021; C:GO:0048046	Beta-galactosidase	EC:3.2.1.23	Cell wall organisation.pectin.rhamnogalacturonan I.modification and degradation.beta-galactosidase activities.beta-galactosidase *(BGAL17);Enzyme classification.EC_3 hydrolases.EC_3.2 glycosylase	#	0	1	-2	0	-2	0	-1	-1	0	2	5	0	-2	1	-4	11	#	-0.101808	-0.65157	-0.65157	-0.65157	-0.468316	0.997717	-0.285062	-0.468316	2.2805
OG0000050	Probable hexosyltransferase MUCI70	Protein strawberry notch 2	P:rhamnogalacturonan I biosynthetic process; P:xylan metabolic process; P:mucilage pectin biosynthetic process; P:mucilage extrusion from seed coat; F:glycosyltransferase activity; C:Golgi apparatus; C:integral component of membrane	P:GO:0010246; P:GO:0045491; P:GO:0048358; P:GO:0080001; F:GO:0016757; C:GO:0005794; C:GO:0016021	Glycosyltransferases	EC:2.4	Cell wall organisation.pectin.rhamnogalacturonan I.modification and degradation.glycosyltransferase *(MUCI70)	#	0	-1	-4	1	-5	7	2	7	2	0	7	-2	0	-2	-2	0	#	-0.508001	-0.889001	-0.889001	1.143	1.778	0.889001	-0.254	-0.762001	-0.508001
OG0001491	Probable glycosyltransferase At3g42180	putative glycosyltransferase	P:protein glycosylation; F:glycosyltransferase activity; C:Golgi membrane	P:GO:0006486; F:GO:0016757; C:GO:0000139	Glycosyltransferases	EC:2.4	Cell wall organisation.pectin.xylogalacturonan.biosynthesis.xylogalacturonan xylosyltransferase	#	0	4	2	0	1	1	0	1	-1	-1	0	0	0	0	0	-1	#	1.77555	0.911767	0.479877	0.0479877	0.479877	-0.815791	-0.815791	-0.815791	-1.24768
OG0000633	Glyceraldehyde-3-phosphate dehydrOGenase 2, cytosolic	glyceraldehyde-3-phosphate dehydrogenase, cytosolic	P:glucose metabolic process; P:glycolytic process; F:glyceraldehyde-3-phosphate dehydrogenase (NAD+) (phosphorylating) activity; F:NADP binding; F:NAD binding; C:cytosol; C:plastid	P:GO:0006006; P:GO:0006096; F:GO:0004365; F:GO:0050661; F:GO:0051287; C:GO:0005829; C:GO:0009536	Glyceraldehyde-3-phosphate dehydrogenase (NAD(P)(+)) (phosphorylating); Glyceraldehyde-3-phosphate dehydrogenase (phosphorylating)	EC:1.2.1.59; EC:1.2.1.12	Cellular respiration.glycolysis.cytosolic glycolysis.glyceraldehyde 3-phosphate dehydrogenase activities.NAD-dependent glyceraldehyde 3-phosphate dehydrogenase;Enzyme classification.EC_1 oxidoreductases.EC_1.2 oxidoreductase acting on aldehyde or oxo group of donor	#	0	-1	-2	0	-1	0	0	1	1	0	1	0	4	0	0	0	#	-0.942809	-1.41421	-0.942809	0.471405	0.471405	0.471405	1.88562	0	0
OG0000905	ATP-dependent 6-phosphofructokinase 3	ATP-dependent 6-phosphofructokinase 3 isoform X1	P:fructose 6-phosphate metabolic process; P:glycolytic process through fructose-6-phosphate; F:6-phosphofructokinase activity; F:ATP binding; F:metal ion binding; C:cytoplasm	P:GO:0006002; P:GO:0061615; F:GO:0003872; F:GO:0005524; F:GO:0046872; C:GO:0005737	6-phosphofructokinase	EC:2.7.1.11	Cellular respiration.glycolysis.cytosolic glycolysis.phosphofructokinase activities.ATP-dependent phosphofructokinase	#	0	0	-3	0	-1	1	0	1	1	0	-1	0	0	0	0	1	#	-0.306858	-1.96389	-0.859203	0.797831	1.35018	-0.306858	0.245487	0.245487	0.797831
OG0000202	Pyruvate kinase, cytosolic isozyme	pyruvate kinase, cytosolic isozyme	P:glycolytic process; F:magnesium ion binding; F:pyruvate kinase activity; F:ATP binding; F:kinase activity; F:potassium ion binding; C:cytoplasm	P:GO:0006096; F:GO:0000287; F:GO:0004743; F:GO:0005524; F:GO:0016301; F:GO:0030955; C:GO:0005737	Pyruvate kinase	EC:2.7.1.40	Cellular respiration.glycolysis.cytosolic glycolysis.pyruvate kinase;Enzyme classification.EC_2 transferases.EC_2.7 transferase transferring phosphorus-containing group	#	0	2	-2	0	-2	0	-1	0	1	1	3	0	-1	0	0	0	#	0.458831	-1.37649	-1.37649	-0.458831	0	1.83533	0	0.458831	0.458831
OG0001460	no annotation	ATP synthase subunit g, mitochondrial	P:translational initiation; P:ion transport; P:proton motive force-driven ATP synthesis; F:translation initiation factor activity; F:proton transmembrane transporter activity; F:transferase activity; C:mitochondrial proton-transporting ATP synthase complex, coupling factor F(o)	P:GO:0006413; P:GO:0006811; P:GO:0015986; F:GO:0003743; F:GO:0015078; F:GO:0016740; C:GO:0000276	Transferases; Translocases	EC:2; EC:7	Cellular respiration.oxidative phosphorylation.ATP synthase complex.membrane MF0 subcomplex.subunit g	#	0	1	-2	0	-2	0	2	1	0	0	5	-2	-1	0	0	0	#	0.402748	-0.684672	-0.684672	1.12769	0.402748	1.85264	-1.04714	-0.684672	-0.684672
OG0001223	Cytochrome c1 2, heme protein, mitochondrial	cytochrome c1-2, heme protein, mitochondrial-like	P:mitochondrial electron transport, ubiquinol to cytochrome c; F:electron transfer activity; F:heme binding; F:metal ion binding; C:mitochondrial respiratory chain complex III	P:GO:0006122; F:GO:0009055; F:GO:0020037; F:GO:0046872; C:GO:0005750	Oxidoreductases	EC:1	Cellular respiration.oxidative phosphorylation.cytochrome c reductase complex.apocytochrome c1 component	#	0	-1	-1	0	-2	0	0	0	1	0	6	-1	1	-2	-1	0	#	-0.373262	-0.373262	-0.709197	0.298609	0.298609	2.31422	0.298609	-1.04513	-0.709197
OG0002021	Cytochrome c-1	cytochrome C	P:mitochondrial electron transport, ubiquinol to cytochrome c; P:mitochondrial electron transport, cytochrome c to oxygen; P:gibberellic acid homeostasis; F:protein binding; F:electron transfer activity; F:heme binding; F:metal ion binding; C:mitochondrial intermembrane space; C:respirasome	P:GO:0006122; P:GO:0006123; P:GO:0010336; F:GO:0005515; F:GO:0009055; F:GO:0020037; F:GO:0046872; C:GO:0005758; C:GO:0070469	Oxidoreductases	EC:1	Cellular respiration.oxidative phosphorylation.cytochrome c.cytochrome c protein	#	0	-1	-2	0	-1	0	0	0	1	0	2	0	-1	1	0	0	#	-0.933333	-1.53333	-0.933333	0.266667	0.266667	1.46667	-0.333333	0.866667	0.866667
OG0001479	Gamma carbonic anhydrase 1, mitochondrial	gamma carbonic anhydrase 1, mitochondrial	0	0	0	0	Cellular respiration.oxidative phosphorylation.NADH dehydrogenase complex.non-core modules.carbonic anhydrase module.component *(CA);Cellular respiration.oxidative phosphorylation.NADH dehydrogenase complex.non-core modules.carbonic anhydrase module.component *(CAL)	#	0	0	-2	0	-1	-1	0	0	1	1	1	0	0	0	0	1	#	-0.503953	-1.63785	-1.0709	0.0629941	-0.503953	1.19689	0.629941	0.629941	1.19689
OG0000997	Pyruvate dehydrOGenase E1 component subunit beta-1, mitochondrial	pyruvate dehydrogenase E1 component subunit beta-1, mitochondrial	P:acetyl-CoA biosynthetic process from pyruvate; F:pyruvate dehydrogenase (acetyl-transferring) activity; C:mitochondrial pyruvate dehydrogenase complex	P:GO:0006086; F:GO:0004739; C:GO:0005967	Pyruvate dehydrogenase (acetyl-transferring)	EC:1.2.4.1	Cellular respiration.pyruvate oxidation.mitochondrial pyruvate dehydrogenase complex.component E1 heterodimer.subunit beta	#	0	-3	4	0	-2	2	-1	1	0	0	1	0	1	0	1	-1	#	-1.53614	1.58569	-1.09016	-0.198212	1.13972	0.247765	0.247765	0.247765	-0.644188
OG0000522	Dihydrolipoyllysine-residue succinyltransferase component of 2-oxOGlutarate dehydrOGenase complex 1, mitochondrial	dihydrolipoyllysine-residue succinyltransferase component of 2-oxoglutarate dehydrogenase complex 2, mitochondrial-like isoform X1	P:tricarboxylic acid cycle; P:L-lysine catabolic process to acetyl-CoA via saccharopine; F:dihydrolipoyllysine-residue succinyltransferase activity; C:integral component of membrane; C:oxoglutarate dehydrogenase complex	P:GO:0006099; P:GO:0033512; F:GO:0004149; C:GO:0016021; C:GO:0045252	Dihydrolipoyllysine-residue succinyltransferase	EC:2.3.1.61	Cellular respiration.tricarboxylic acid cycle.2-oxoglutarate dehydrogenase complex.E2 component;Enzyme classification.EC_2 transferases.EC_2.3 acyltransferase	#	0	-1	-3	1	0	3	-1	1	0	0	11	-1	0	-1	0	-1	#	-0.506171	-0.940032	-0.0723102	-0.0723102	0.795412	2.31392	-0.289241	-0.506171	-0.723102
OG0000108	Aconitate hydratase 1	Aconitate hydratase, cytoplasmic	P:tricarboxylic acid cycle; P:citrate metabolic process; F:aconitate hydratase activity; F:metal ion binding; F:citrate dehydratase activity; F:4 iron, 4 sulfur cluster binding; C:mitochondrion; C:cytosol	P:GO:0006099; P:GO:0006101; F:GO:0003994; F:GO:0046872; F:GO:0047780; F:GO:0051539; C:GO:0005739; C:GO:0005829	Aconitate hydratase	EC:4.2.1.3	Cellular respiration.tricarboxylic acid cycle.aconitase *(ACO);Lipid metabolism.fatty acid metabolism.fatty acid degradation.glyoxylate cycle.aconitase;Enzyme classification.EC_4 lyases.EC_4.2 carbon-oxygen lyase	#	0	-2	-4	1	-3	1	0	1	2	1	5	0	-1	1	2	0	#	-1.06983	-1.51767	-1.06983	0.273678	0.497596	1.39327	0.0497596	0.945432	0.497596
OG0001545	Isocitrate dehydrOGenase [NAD] regulatory subunit 1, mitochondrial	isocitrate dehydrogenase [NAD] regulatory subunit 1, mitochondrial	P:tricarboxylic acid cycle; P:isocitrate metabolic process; F:isocitrate dehydrogenase (NAD+) activity; C:mitochondrion	P:GO:0006099; P:GO:0006102; F:GO:0004449; C:GO:0005739	Isocitrate dehydrogenase (NAD(+))	EC:1.1.1.41	Cellular respiration.tricarboxylic acid cycle.isocitrate dehydrogenase heterodimer.regulatory component;Enzyme classification.EC_1 oxidoreductases.EC_1.1 oxidoreductase acting on CH-OH group of donor	#	0	0	-3	0	0	1	-1	1	0	0	1	0	-1	0	0	0	#	0.0814463	-2.1176	0.0814463	0.0814463	1.54748	0.814463	-0.65157	0.0814463	0.0814463
OG0001853	NAD-dependent malic enzyme 2, mitochondrial	putative malate oxidoreductase	P:pyruvate metabolic process; P:malate metabolic process; F:malate dehydrogenase (decarboxylating) (NAD+) activity; F:protein homodimerization activity; F:metal ion binding; F:NAD binding; C:mitochondrion	P:GO:0006090; P:GO:0006108; F:GO:0004471; F:GO:0042803; F:GO:0046872; F:GO:0051287; C:GO:0005739	Malate dehydrogenase (oxaloacetate-decarboxylating); Malate dehydrogenase (decarboxylating)	EC:1.1.1.38; EC:1.1.1.39	Cellular respiration.tricarboxylic acid cycle.mitochondrial NAD-dependent malic enzyme;Enzyme classification.EC_1 oxidoreductases.EC_1.1 oxidoreductase acting on CH-OH group of donor	#	0	-2	-1	0	-2	2	-1	0	1	0	3	0	4	-1	0	-1	#	-1.00791	-0.629941	-1.00791	-0.251976	0.881917	1.25988	1.63785	-0.251976	-0.629941
OG0001535	High mobility group B protein 15	high mobility group B protein 15-like	P:pollen germination; P:pollen tube growth; P:glucosinolate metabolic process; F:four-way junction DNA binding; F:transcription cis-regulatory region binding; C:nucleus; C:pollen tube	P:GO:0009846; P:GO:0009860; P:GO:0019760; F:GO:0000400; F:GO:0000976; C:GO:0005634; C:GO:0090406	0	0	Chromatin organisation.chromatin structure.DNA bending.architectural protein *(HMG-B)	#	0	-2	2	0	3	5	-1	3	0	-1	0	0	0	0	0	-1	#	-0.88685	0.341096	0.648083	0.341096	2.18302	-0.579864	-0.579864	-0.579864	-0.88685
OG0000897	Histone H2AX	histone H2AX	F:DNA binding; F:protein heterodimerization activity; C:nucleosome; C:nucleus	F:GO:0003677; F:GO:0046982; C:GO:0000786; C:GO:0005634	0	0	Chromatin organisation.chromatin structure.DNA wrapping.histone *(H2A)	#	0	-2	-1	0	-1	0	1	0	1	0	1	0	-1	1	0	0	#	-1.60737	-0.978399	-0.978399	0.908514	0.279543	0.908514	-0.349428	0.908514	0.908514
OG0000111	Histone H2B	histone H2B.3	P:nucleosome assembly; F:DNA binding; F:protein heterodimerization activity; C:nucleosome; C:nucleus	P:GO:0006334; F:GO:0003677; F:GO:0046982; C:GO:0000786; C:GO:0005634	0	0	Chromatin organisation.chromatin structure.DNA wrapping.histone *(H2B)	#	0	2	-4	0	-4	1	1	1	1	0	-1	1	0	0	1	0	#	0.426963	-1.66904	-1.66904	0.776297	0.776297	-0.271704	0.426963	0.776297	0.426963
OG0000045	Histone H3.3	histone H3.3 isoform X1	F:DNA binding; F:protein heterodimerization activity; C:nucleosome; C:nucleus	F:GO:0003677; F:GO:0046982; C:GO:0000786; C:GO:0005634	0	0	Chromatin organisation.chromatin structure.DNA wrapping.histone *(H3)	#	1	6	-5	0	-3	3	-2	0	1	0	4	-1	0	-1	1	-1	#	1.42787	-1.59585	-0.839921	-0.335968	0.923913	1.17589	-0.0839921	-0.0839921	-0.587945
OG0000113	Histone H4	PREDICTED: uncharacterized protein LOC105793039	F:DNA binding; C:chromosome	F:GO:0003677; C:GO:0005694	0	0	Chromatin organisation.chromatin structure.DNA wrapping.histone *(H4)	#	0	1	-3	0	-1	1	1	3	0	-1	2	-1	0	-1	0	0	#	0.426963	-0.970371	-0.271704	1.47496	1.47496	0.426963	-0.621037	-0.970371	-0.970371
OG0000990	no annotation	protein DEK-like isoform X1	P:chromatin organization; P:regulation of double-strand break repair; F:DNA binding; F:histone binding; C:nucleus	P:GO:0006325; P:GO:2000779; F:GO:0003677; F:GO:0042393; C:GO:0005634	0	0	Chromatin organisation.chromatin structure.structure modulation.chromatin architectural modulator *(DEK)	#	0	-2	-1	0	-1	6	-2	1	1	1	0	0	2	0	1	-2	#	-1.08772	-0.77193	-0.77193	-0.45614	2.07018	0.175439	0.807018	0.491228	-0.45614
OG0001748	no annotation	DNA ligase 1	P:chromatin organization; P:regulation of double-strand break repair; F:DNA binding; F:ligase activity; F:histone binding; C:nucleus	P:GO:0006325; P:GO:2000779; F:GO:0003677; F:GO:0016874; F:GO:0042393; C:GO:0005634	Ligases	EC:6	Chromatin organisation.chromatin structure.structure modulation.chromatin architectural modulator *(DEK)	#	0	0	2	0	-2	0	-1	0	0	1	4	0	0	0	-1	0	#	-0.333333	0.666667	-1.33333	-0.833333	-0.333333	2.16667	0.166667	-0.333333	0.166667
OG0002018	HMG-Y-related protein A	HMG-Y-related protein A	P:nucleosome assembly; P:regulation of DNA-templated transcription; P:chromosome condensation; P:negative regulation of DNA recombination; F:double-stranded DNA binding; F:nucleosomal DNA binding; C:nucleosome; C:nucleolus; C:cytosol	P:GO:0006334; P:GO:0006355; P:GO:0030261; P:GO:0045910; F:GO:0003690; F:GO:0031492; C:GO:0000786; C:GO:0005730; C:GO:0005829	0	0	Chromatin organisation.chromatin structure.structure modulation.chromatin architectural modulator *(HMGA)	#	0	-2	-1	0	-1	0	0	0	1	0	2	0	0	0	0	1	#	-1.60737	-0.978399	-0.978399	0.279543	0.279543	1.53748	0.279543	0.279543	0.908514
OG0001927	Endonuclease 4	endonuclease 4-like isoform X1	P:DNA catabolic process; P:RNA phosphodiester bond hydrolysis, endonucleolytic; F:single-stranded DNA endodeoxyribonuclease activity; F:nucleic acid binding; F:endoribonuclease activity; F:metal ion binding; C:membrane	P:GO:0006308; P:GO:0090502; F:GO:0000014; F:GO:0003676; F:GO:0004521; F:GO:0046872; C:GO:0016020	Acting on ester bonds	EC:3.1	Chromatin organisation.DNA homeostasis.DNA endonuclease *(ENDO);Enzyme classification.EC_3 hydrolases.EC_3.1 hydrolase acting on ester bond	#	0	6	-2	0	-2	3	-1	1	0	0	5	-2	0	0	0	0	#	1.58643	-0.744652	-0.744652	-0.161881	1.00366	1.29505	-0.744652	-0.744652	-0.744652
OG0001752	no annotation	YLP motif-containing protein 1-like isoform X1	C:integral component of membrane	C:GO:0016021	0	0	Chromatin organisation.epigenetic state regulation.DNA methylation regulation.RNA-directed DNA methylation (RdDM) pathway.downstream SUVH-SDJ methylation reader complex.chaperone component *(SDJ)	#	0	5	-2	0	-1	3	0	2	0	0	-1	0	0	0	0	-2	#	1.58231	-0.973729	-0.608581	0.486864	1.58231	-0.608581	-0.243432	-0.243432	-0.973729
OG0001616	Endoribonuclease Dicer homolOG 3a	endoribonuclease Dicer homolog 3 isoform X1	P:immune response; P:siRNA processing; P:post-transcriptional gene silencing by RNA; P:defense response to virus; P:RNA phosphodiester bond hydrolysis, endonucleolytic; F:RNA binding; F:helicase activity; F:ribonuclease III activity; F:ATP binding; C:nucleus; C:cytoplasm	P:GO:0006955; P:GO:0030422; P:GO:0035194; P:GO:0051607; P:GO:0090502; F:GO:0003723; F:GO:0004386; F:GO:0004525; F:GO:0005524; C:GO:0005634; C:GO:0005737	Acting on ester bonds; Ribonuclease III	EC:3.1.30; EC:3.1.26.3	Chromatin organisation.epigenetic state regulation.DNA methylation regulation.RNA-directed DNA methylation (RdDM) pathway.endoribonuclease *(DCL3)	#	0	3	0	0	-2	4	-2	1	0	0	3	0	-2	0	1	0	#	0.911448	-0.319007	-1.13931	-0.729158	1.73175	0.911448	-1.13931	0.0911448	-0.319007
OG0001452	Histone-lysine N-methyltransferase family member SUVH9	histone-lysine N-methyltransferase family member SUVH9-like	P:histone lysine methylation; F:zinc ion binding; F:histone-lysine N-methyltransferase activity; C:nucleus	P:GO:0034968; F:GO:0008270; F:GO:0018024; C:GO:0005634	Transferring one-carbon groups	EC:2.1.1	Chromatin organisation.epigenetic state regulation.DNA methylation regulation.RNA-directed DNA methylation (RdDM) pathway.methyl-DNA-binding factor *(SUVH2/9);Enzyme classification.EC_2 transferases.EC_2.1 transferase transferring one-carbon group	#	0	3	-2	0	-1	3	0	2	0	0	4	-1	0	0	0	0	#	0.805961	-1.10289	-0.721123	0.42419	1.5695	1.18773	-0.721123	-0.721123	-0.721123
OG0000647	Protein INVOLVED IN DE NOVO 2	protein INVOLVED IN DE NOVO 2-like	P:gene silencing by RNA-directed DNA methylation	P:GO:0080188	0	0	Chromatin organisation.epigenetic state regulation.DNA methylation regulation.RNA-directed DNA methylation (RdDM) pathway.regulatory protein *(IDN/IDP)	#	0	6	-1	0	-2	0	0	0	0	0	2	-1	0	-1	0	0	#	2.3094	-0.3849	-0.7698	0	0	0.7698	-0.3849	-0.7698	-0.7698
OG0001573	Protein SAWADEE HOMEODOMAIN HOMOLOG 2	protein SAWADEE HOMEODOMAIN HOMOLOG 1-like	F:DNA binding; F:chromatin binding	F:GO:0003677; F:GO:0003682	0	0	Chromatin organisation.epigenetic state regulation.DNA methylation regulation.RNA-directed DNA methylation (RdDM) pathway.RNA polymerase-IV-positioning factor *(SHH)	#	0	-2	-1	0	0	3	1	5	1	0	-1	0	-1	0	-1	3	#	-1.00879	-0.749385	-0.489983	1.32584	1.84464	-0.489983	-0.489983	-0.489983	0.547628
OG0000814	Protein argonaute 4	protein argonaute 4-like	P:immune response; P:post-transcriptional gene silencing by RNA; P:defense response to virus; F:RNA binding; C:cytoplasm	P:GO:0006955; P:GO:0035194; P:GO:0051607; F:GO:0003723; C:GO:0005737	0	0	Chromatin organisation.epigenetic state regulation.DNA methylation regulation.RNA-directed DNA methylation (RdDM) pathway.siRNA-integrating factor *(AGO)	#	0	-1	0	0	-3	-1	0	-1	0	2	3	0	-1	1	2	-1	#	-0.580259	-0.232104	-1.27657	-0.580259	-0.928414	1.50867	0.116052	1.50867	0.464207
OG0000746	Protein ANTI-SILENCING 1	Bromo-adjacent domain-containing protein, putative isoform 2	P:regulation of histone H3-K9 methylation; P:negative regulation of DNA methylation; F:chromatin binding; F:RNA binding	P:GO:0051570; P:GO:1905642; F:GO:0003682; F:GO:0003723	0	0	Chromatin organisation.epigenetic state regulation.DNA methylation regulation.RNA-independent DNA methylation.ASI1-AIPP1-EDM2 chromatin silencing regulator complex.component *(ASI1/IBM2)	#	0	-2	-3	1	4	1	-1	1	0	0	0	0	1	-1	0	0	#	-1.13931	-1.54946	1.73175	0.0911448	0.911448	0.0911448	0.501296	-0.319007	-0.319007
OG0000818	RNA polymerase II C-terminal domain phosphatase-like 2	RNA polymerase II C-terminal domain phosphatase-like 2 isoform X1	P:dephosphorylation of RNA polymerase II C-terminal domain; F:RNA binding; F:RNA polymerase II CTD heptapeptide repeat phosphatase activity; F:myosin phosphatase activity; C:nucleus	P:GO:0070940; F:GO:0003723; F:GO:0008420; F:GO:0017018; C:GO:0005634	Protein-serine/threonine phosphatase	EC:3.1.3.16	Chromatin organisation.epigenetic state regulation.DNA methylation regulation.RNA-independent DNA methylation.BAH-PHD-CPL chromatin silencing regulator complex.phosphatase component *(CPL);RNA biosynthesis.RNA polymerase II-dependent transcription.RNA polymerase-II phosphorylation/dephosphorylation.group-I phosphatase;Protein modification.phosphorylation.protein aspartate phosphatase superfamily.…	#	0	-1	-2	0	-1	0	0	-1	0	3	10	0	2	-1	1	-2	#	-0.553041	-0.760431	-0.553041	-0.553041	-0.553041	2.35042	0.691301	0.27652	-0.345651
OG0000437	no annotation	RING/FYVE/PHD zinc finger superfamily protein, putative isoform 2	F:nucleic acid binding; F:zinc ion binding	F:GO:0003676; F:GO:0008270	0	0	Chromatin organisation.epigenetic state regulation.DNA methylation regulation.RNA-independent DNA methylation.BAH-PHD-CPL chromatin silencing regulator complex.regulatory component *(AIPP2)	#	0	-4	-1	1	3	1	0	0	1	0	8	-1	2	-2	0	0	#	-1.39504	-0.656488	0.574427	0.082061	0.328244	2.05152	0.328244	-0.656488	-0.656488
OG0001865	ATPase family AAA domain-containing protein At1g05910	ATPase family AAA domain-containing protein At1g05910 isoform X1	P:positive regulation of transcription by RNA polymerase II; P:cell division; F:chromatin binding; F:ATP binding; F:ATP hydrolysis activity; F:histone binding; C:nucleus	P:GO:0045944; P:GO:0051301; F:GO:0003682; F:GO:0005524; F:GO:0016887; F:GO:0042393; C:GO:0005634	Nucleoside-triphosphate phosphatase	EC:3.6.1.15	Chromatin organisation.epigenetic state regulation.DNA methylation regulation.RNA-independent DNA methylation.BRAT1-BRP1 anti-silencing regulator complex.component *(BRAT1)	#	0	-2	-2	0	0	0	0	1	1	0	7	-1	-1	0	0	-1	#	-0.854017	-0.854017	-0.213504	0.427008	0.427008	2.34855	-0.533761	-0.213504	-0.533761
OG0000821	Protein HIRA	protein HIRA-like isoform X1	P:chromatin organization; P:regulation of DNA-templated transcription; C:nucleus	P:GO:0006325; P:GO:0006355; C:GO:0005634	0	0	Chromatin organisation.histone chaperone activities.HIRA histone chaperone complex.component *(HIRA)	#	0	0	-3	0	-2	1	-1	0	1	1	6	-1	-2	0	-2	2	#	-0.201008	-1.10554	-0.80403	-0.201008	0.402015	2.21108	-0.502519	-0.502519	0.703526
OG0000253	Ubinuclein-1	ubinuclein-1 isoform X2	C:nucleus	C:GO:0005634	0	0	Chromatin organisation.histone chaperone activities.HIRA histone chaperone complex.component *(UBN)	#	0	1	-4	0	-3	-1	2	0	1	1	5	0	0	1	2	0	#	-0.156961	-1.56961	-1.28708	0.408097	-0.43949	1.53821	0.125568	0.973155	0.408097
OG0000798	Nucleosome assembly protein 1;3	nucleosome assembly protein 1;2-like isoform X2	P:double-strand break repair via homologous recombination; P:nucleosome assembly; P:somatic cell DNA recombination; F:chromatin binding; F:histone binding; C:chromatin; C:nucleus	P:GO:0000724; P:GO:0006334; P:GO:0016444; F:GO:0003682; F:GO:0042393; C:GO:0000785; C:GO:0005634	0	0	Chromatin organisation.histone chaperone activities.histone chaperone *(NAP)	#	0	2	-3	0	-2	1	-1	0	1	0	5	0	-2	0	-1	1	#	0.495188	-1.36177	-0.990375	-0.247594	0.495188	1.98075	-0.618984	-0.247594	0.495188
OG0001808	Protein CHROMATIN REMODELING 5	protein CHROMATIN REMODELING 5	P:regulation of transcription by RNA polymerase II; P:nucleosome organization; F:DNA binding; F:chromatin binding; F:ATP binding; F:ATP hydrolysis activity; F:histone binding; F:ATP-dependent chromatin remodeler activity; C:chromatin; C:nucleus	P:GO:0006357; P:GO:0034728; F:GO:0003677; F:GO:0003682; F:GO:0005524; F:GO:0016887; F:GO:0042393; F:GO:0140658; C:GO:0000785; C:GO:0005634	Nucleoside-triphosphate phosphatase	EC:3.6.1.15	Chromatin organisation.nucleosome remodeling.CHD chromatin remodeling activities.CHD1-type chromatin remodeling factor *(CHR5);RNA biosynthesis.RNA polymerase II-dependent transcription.transcription co-activation.SAGA complex.component *(CHR5)	#	0	0	-1	0	0	5	-1	3	0	0	-2	0	-1	0	0	0	#	-0.225374	-0.563436	-0.225374	0.450749	2.47912	-0.901498	-0.563436	-0.225374	-0.225374
OG0000262	Protein CHROMATIN REMODELING 4	protein CHROMATIN REMODELING 4 isoform X1	P:chromatin remodeling; P:regulation of DNA-templated transcription; F:DNA binding; F:DNA-binding transcription factor activity; F:ATP binding; F:metal ion binding; F:ATP-dependent chromatin remodeler activity; C:nucleus; C:protein body	P:GO:0006338; P:GO:0006355; F:GO:0003677; F:GO:0003700; F:GO:0005524; F:GO:0046872; F:GO:0140658; C:GO:0005634; C:GO:0042735	0	0	Chromatin organisation.nucleosome remodeling.CHD chromatin remodeling activities.CHD3-type chromatin remodeling factor *(PKL/PKR)	#	0	-2	-2	1	-2	4	-1	3	2	1	10	-1	-2	0	-3	4	#	-0.963053	-0.963053	-0.789704	0.250394	1.11714	1.81054	-0.443005	-0.616354	0.597093
OG0001125	no annotation	INO80 complex, subunit Ies	P:chromatin remodeling; C:membrane; C:Ino80 complex	P:GO:0006338; C:GO:0016020; C:GO:0031011	0	0	Chromatin organisation.nucleosome remodeling.INO80 chromatin remodeling complex.component *(IES2)	#	0	1	2	0	-1	0	-1	-1	0	0	4	0	0	0	1	-2	#	0.391618	0.895127	-0.6154	-1.11891	-0.6154	1.90214	-0.111891	0.391618	-1.11891
OG0001055	no annotation	PREDICTED: uncharacterized protein LOC105789950 isoform X1	C:Ino80 complex	C:GO:0031011	0	0	Chromatin organisation.nucleosome remodeling.INO80 chromatin remodeling complex.NTD module.component *(NFRKB1)	#	0	-2	-2	0	-1	3	2	4	1	0	1	-1	0	0	0	0	#	-0.898933	-0.898933	-0.629253	1.52819	1.79787	0.179787	-0.359573	-0.359573	-0.359573
OG0001216	no annotation	nuclear factor related to kappa-b-binding protein	C:nucleus; C:Ino80 complex	C:GO:0005634; C:GO:0031011	0	0	Chromatin organisation.nucleosome remodeling.INO80 chromatin remodeling complex.NTD module.component *(NFRKB2)	#	0	1	-2	0	-2	1	1	1	1	0	5	0	-1	0	0	-1	#	-0.0432136	-1.20998	-1.20998	0.734631	0.734631	1.9014	-0.432136	-0.0432136	-0.432136
OG0001828	no annotation	DDT domain-containing protein DDB_G0282237 isoform X1	C:ISWI-type complex	C:GO:0031010	0	0	Chromatin organisation.nucleosome remodeling.ISWI chromatin remodeling complexes.ISWI-CDD complex.component *(DDW)	#	0	-1	-1	0	0	0	1	2	0	0	0	-1	2	-2	0	-1	#	-0.298142	-0.298142	0.149071	1.49071	1.0435	0.149071	0.596285	-1.19257	-1.63978
OG0001849	AT-rich interactive domain-containing protein 4	AT-rich interactive domain-containing protein 4-like	F:DNA binding; F:metal ion binding	F:GO:0003677; F:GO:0046872	0	0	Chromatin organisation.nucleosome remodeling.ISWI chromatin remodeling complexes.ISWI-CRA complex.component *(ARID5)	#	0	-2	-2	0	-2	-1	1	1	1	0	1	0	0	1	0	1	#	-1.25708	-1.25708	-1.25708	1.09994	0.157135	0.628539	0.157135	0.628539	1.09994
OG0001833	Homeobox-DDT domain protein RLT1	homeobox-DDT domain protein RLT1-like isoform X1	P:regulation of transcription by RNA polymerase II; F:DNA binding; C:nucleus	P:GO:0006357; F:GO:0003677; C:GO:0005634	0	0	Chromatin organisation.nucleosome remodeling.ISWI chromatin remodeling complexes.ISWI-CRA complex.component *(RINGLET/RLT)	#	0	-2	-2	0	-2	1	1	2	1	0	1	0	-2	0	1	0	#	-1.06667	-1.06667	-1.06667	1.33333	1.33333	0.533333	-0.666667	0.533333	0.133333
OG0001483	ISWI chromatin-remodeling complex ATPase CHR11	ISWI chromatin-remodeling complex ATPase CHR11	P:chromatin remodeling; F:DNA binding; F:ATP binding; F:nucleosome binding; F:ATP-dependent chromatin remodeler activity; C:nucleus	P:GO:0006338; F:GO:0003677; F:GO:0005524; F:GO:0031491; F:GO:0140658; C:GO:0005634	0	0	Chromatin organisation.nucleosome remodeling.ISWI chromatin remodeling complexes.shared ATPase component *(CHR11/CHR17)	#	0	1	-2	0	-3	2	0	1	0	0	1	0	1	-1	0	-1	#	0.565459	-0.961281	-1.47019	0.565459	1.58329	0.565459	0.565459	-0.452367	-0.961281
OG0001029	Chromatin structure-remodeling complex protein SYD	chromatin structure-remodeling complex protein SYD-like isoform X1	P:chromatin remodeling; P:positive regulation of transcription by RNA polymerase II; P:anatomical structure development; F:DNA binding; F:ATP binding; F:hydrolase activity; F:histone binding; F:ATP-dependent chromatin remodeler activity; C:nucleus	P:GO:0006338; P:GO:0045944; P:GO:0048856; F:GO:0003677; F:GO:0005524; F:GO:0016787; F:GO:0042393; F:GO:0140658; C:GO:0005634	Hydrolases	EC:3	Chromatin organisation.nucleosome remodeling.SWI/SNF chromatin remodeling complexes.ATPase module.SMARCA component *(SYD/BRM/MINU)	#	0	2	-2	0	-2	-2	4	1	0	0	7	-2	0	0	0	0	#	0.47619	-0.666667	-0.666667	1.33333	-0.380952	1.90476	-0.666667	-0.666667	-0.666667
OG0001132	ATP-dependent helicase BRM	ATP-dependent helicase BRM-like isoform X1	P:chromatin remodeling; P:organ boundary specification between lateral organs and the meristem; P:root meristem growth; P:epigenetic regulation of gene expression; P:positive regulation of transcription by RNA polymerase II; P:positive regulation of cellular response to heat; P:regulation of miRNA maturation; F:DNA binding; F:chromatin binding; F:helicase activity; F:ATP binding; F:ATP-dependent …	P:GO:0006338; P:GO:0010199; P:GO:0010449; P:GO:0040029; P:GO:0045944; P:GO:1900036; P:GO:1903798; F:GO:0003677; F:GO:0003682; F:GO:0004386; F:GO:0005524; F:GO:0140658; C:GO:0005634	0	0	Chromatin organisation.nucleosome remodeling.SWI/SNF chromatin remodeling complexes.ATPase module.SMARCA component *(SYD/BRM/MINU)	#	0	2	-3	0	-3	3	0	1	0	0	0	0	2	0	0	-1	#	0.761905	-1.38095	-1.38095	0.333333	1.61905	-0.0952381	0.761905	-0.0952381	-0.52381
OG0001713	no annotation	uncharacterized protein LOC110809924 isoform X1	0	0	0	0	Chromatin organisation.nucleosome remodeling.SWI/SNF chromatin remodeling complexes.plant-specific components.component *(BRD5)	#	0	-3	2	0	1	3	1	4	0	-1	2	-1	0	0	0	0	#	-1.09308	0.353645	0.064299	1.22168	1.80037	0.064299	-0.803738	-0.803738	-0.803738
OG0001293	WD40 repeat-containing protein HOS15	WD40 repeat	P:regulation of transcription by RNA polymerase II; P:response to cold; P:histone deacetylation; P:negative regulation of DNA-templated transcription; F:double-stranded DNA binding; F:transcription corepressor activity; C:histone deacetylase complex; C:Cul4-RING E3 ubiquitin ligase complex	P:GO:0006357; P:GO:0009409; P:GO:0016575; P:GO:0045892; F:GO:0003690; F:GO:0003714; C:GO:0000118; C:GO:0080008	0	0	Chromatin organisation.post-translational histone modification.histone acetylation.HD1-type histone deacetylase family.class-I histone deacetylase activities.HDA9-PWR deacetylation complex.component *(HOS15)	#	0	-2	-2	0	0	0	0	1	1	0	6	0	-1	0	-2	3	#	-1.04513	-1.04513	-0.373262	0.298609	0.298609	1.97829	-0.373262	-0.709197	0.97048
OG0000401	Methyl-CpG-binding domain-containing protein 2	methyl-CpG-binding domain-containing protein 2	F:DNA binding; F:zinc ion binding; C:nucleus	F:GO:0003677; F:GO:0008270; C:GO:0005634	0	0	Chromatin organisation.post-translational histone modification.histone acetylation.HD1-type histone deacetylase family.class-I histone deacetylase activities.HHP1-HDA6 histone deacetylation complex.component *(MBD2);Chromatin organisation.epigenetic state regulation.DNA methylation regulation.cytosine methylation reader activities.methylation reader *(MBD1-4/12)	#	0	-1	3	0	4	2	-2	-1	0	0	11	-2	-1	0	-1	0	#	-0.381683	0.477104	0.691801	-0.811077	0.0477104	2.19468	-0.811077	-0.811077	-0.59638
OG0000409	no annotation	Histone deacetylase complex subunit SAP30/SAP30-like protein	P:regulation of DNA-templated transcription; F:transcription coregulator activity; C:histone deacetylase complex	P:GO:0006355; F:GO:0003712; C:GO:0000118	0	0	Chromatin organisation.post-translational histone modification.histone acetylation.HD1-type histone deacetylase family.class-I histone deacetylase activities.SNL-HDA19 histone deacetylase complex.associated component *(AFR)	#	0	-4	0	1	-1	2	0	1	1	0	11	-1	0	-1	0	-2	#	-1.16861	-0.359573	-0.359573	0.247207	0.651727	2.26981	-0.157313	-0.359573	-0.764093
OG0000034	Paired amphipathic helix protein Sin3-like 2	paired amphipathic helix protein Sin3-like 2 isoform X1	P:negative regulation of transcription by RNA polymerase II; P:histone deacetylation; F:transcription corepressor activity; C:histone deacetylase complex; C:chromatin	P:GO:0000122; P:GO:0016575; F:GO:0003714; C:GO:0000118; C:GO:0000785	0	0	Chromatin organisation.post-translational histone modification.histone acetylation.HD1-type histone deacetylase family.class-I histone deacetylase activities.SNL-HDA19 histone deacetylase complex.key scaffold component *(SNL)	#	1	0	-5	1	-6	6	-3	2	3	2	11	-1	-3	1	2	-1	#	-0.532152	-1.33038	-1.19734	-0.133038	1.0643	1.72949	-0.266076	0.532152	0.133038
OG0000952	Dynamin-related protein 3B	histone deacetylase HDT1-like isoform X1	P:seed dormancy process; P:negative regulation of DNA-templated transcription; F:GTPase activity; F:GTP binding; C:nucleolus; C:cytoplasm	P:GO:0010162; P:GO:0045892; F:GO:0003924; F:GO:0005525; C:GO:0005730; C:GO:0005737	Nucleoside-triphosphate phosphatase	EC:3.6.1.15	Chromatin organisation.post-translational histone modification.histone acetylation.HD2-type histone deacetylase *(HD2/HDT)	#	0	-1	-2	0	-2	0	1	2	2	0	2	0	-1	0	-1	1	#	-0.90611	-1.27679	-1.27679	1.31798	0.947296	0.947296	-0.164747	-0.164747	0.576615
OG0000810	Histone acetyltransferase HAC1	histone acetyltransferase HAC1-like	P:chromatin organization; P:histone acetylation; P:positive regulation of transcription by RNA polymerase II; F:transcription coactivator activity; F:histone acetyltransferase activity; F:zinc ion binding; F:chromatin DNA binding; C:histone acetyltransferase complex; C:transcription regulator complex	P:GO:0006325; P:GO:0016573; P:GO:0045944; F:GO:0003713; F:GO:0004402; F:GO:0008270; F:GO:0031490; C:GO:0000123; C:GO:0005667	Histone acetyltransferase	EC:2.3.1.48	Chromatin organisation.post-translational histone modification.histone acetylation.histone acetyltransferase *(HAC/HPCAT)	#	0	0	-2	0	-2	1	0	1	1	1	5	0	0	0	3	-2	#	-0.547997	-1.20559	-1.20559	0.109599	0.438397	1.75359	0.109599	1.09599	-0.547997
OG0000140	Chromatin modification-related protein EAF1 B	chromatin modification-related protein EAF1 B-like isoform X1	P:chromatin organization; F:helicase activity; C:NuA4 histone acetyltransferase complex	P:GO:0006325; F:GO:0004386; C:GO:0035267	0	0	Chromatin organisation.post-translational histone modification.histone acetylation.NuA4 histone acetyltransferase complex.assembly platform.platform component *(EAF1)	#	0	-4	-3	1	-1	12	-2	7	2	0	14	-3	-1	-1	0	0	#	-0.85924	-0.753306	-0.435505	0.411964	1.89504	1.36537	-0.541439	-0.541439	-0.541439
OG0000752	SWR1-complex protein 4	SWR1-complex protein 4-like isoform X1	P:negative regulation of transcription by RNA polymerase II; P:DNA repair; P:histone exchange; P:histone H4 acetylation; P:histone H2A acetylation; F:transcription corepressor activity; C:Swr1 complex; C:NuA4 histone acetyltransferase complex	P:GO:0000122; P:GO:0006281; P:GO:0043486; P:GO:0043967; P:GO:0043968; F:GO:0003714; C:GO:0000812; C:GO:0035267	0	0	Chromatin organisation.post-translational histone modification.histone acetylation.NuA4 histone acetyltransferase complex.module shared with NuA4/SWR1 complexes.recruitment factor component *(SWC4);Chromatin organisation.nucleosome remodeling.SWR1 chromatin remodeling complex.SWR1/NuA4-complexes shared module.recruitment factor component *(SWC4)	#	0	0	0	0	-1	0	0	0	0	1	19	-1	0	-1	0	-1	#	-0.258781	-0.258781	-0.404345	-0.258781	-0.258781	2.6525	-0.258781	-0.404345	-0.549909
OG0001184	no annotation	chromatin modification-related protein MEAF6-like isoform X1	P:chromatin organization; P:histone acetylation; C:histone acetyltransferase complex	P:GO:0006325; P:GO:0016573; C:GO:0000123	0	0	Chromatin organisation.post-translational histone modification.histone acetylation.NuA4 histone acetyltransferase complex.Piccolo module.component *(EAF6)	#	0	-2	-2	0	0	1	1	1	1	0	5	0	1	0	0	-1	#	-1.24537	-1.24537	-0.472382	0.6871	0.6871	1.84658	0.300606	-0.0858876	-0.472382
OG0001335	NAD-dependent protein deacylase SRT2	NAD-dependent protein deacylase SRT2 isoform X1	P:protein ADP-ribosylation; P:protein deacetylation; F:zinc ion binding; F:transferase activity; F:NAD-dependent protein deacetylase activity; F:NAD+ binding; C:mitochondrial matrix	P:GO:0006471; P:GO:0006476; F:GO:0008270; F:GO:0016740; F:GO:0034979; F:GO:0070403; C:GO:0005759	Transferases; Hydrolases	EC:2; EC:3	Chromatin organisation.post-translational histone modification.histone acetylation.SIRTUIN-type histone deacetylase *(SRT)	#	0	1	0	0	-2	3	-2	0	0	0	3	-1	-2	0	-2	4	#	0.3849	0	-0.7698	-0.7698	1.1547	1.1547	-1.1547	-1.1547	1.1547
OG0001856	Lysine-specific demethylase JMJ25	lysine-specific demethylase JMJ25 isoform X1	P:regulation of transcription by RNA polymerase II; P:methylation; P:histone H3-K9 demethylation; F:transcription coregulator activity; F:methyltransferase activity; F:chromatin DNA binding; F:histone H3-methyl-lysine-9 demethylase activity; C:histone deacetylase complex; C:chromatin; C:Set1C/COMPASS complex	P:GO:0006357; P:GO:0032259; P:GO:0033169; F:GO:0003712; F:GO:0008168; F:GO:0031490; F:GO:0032454; C:GO:0000118; C:GO:0000785; C:GO:0048188	Transferring one-carbon groups	EC:2.1.1	Chromatin organisation.post-translational histone modification.histone methylation.JmjC-domain histone demethylase activities.histone demethylase *(KDM3)	#	0	-2	0	0	0	4	-1	1	0	0	2	0	-1	0	-1	3	#	-1.19257	-0.298142	-0.298142	-0.298142	1.93793	0.596285	-0.745356	-0.745356	1.0435
OG0001345	Putative lysine-specific demethylase JMJ16	putative lysine-specific demethylase JMJ16	P:chromatin remodeling; P:regulation of DNA-templated transcription; P:methylation; P:histone H3-K4 demethylation, trimethyl-H3-K4-specific; P:positive regulation of growth rate; P:negative regulation of gene expression, epigenetic; P:regulation of cellular macromolecule biosynthetic process; F:methyltransferase activity; F:ferrous iron binding; F:histone H3-tri/di/monomethyl-lysine-4 demethylase…	P:GO:0006338; P:GO:0006355; P:GO:0032259; P:GO:0034721; P:GO:0040010; P:GO:0045814; P:GO:2000112; F:GO:0008168; F:GO:0008198; F:GO:0034647; C:GO:0005634	Transferring one-carbon groups; [Histone H3]-trimethyl-L-lysine(4) demethylase	EC:2.1.1; EC:1.14.11.67	Chromatin organisation.post-translational histone modification.histone methylation.JmjC-domain histone demethylase activities.histone demethylase *(PKDM7)	#	0	0	-3	0	-2	-1	2	0	0	0	9	-1	-1	0	0	-1	#	0	-0.816497	-0.544331	0.544331	-0.272166	2.44949	-0.544331	-0.272166	-0.544331
OG0001160	Lysine-specific demethylase JMJ706	lysine-specific demethylase JMJ706 isoform X1	P:chromatin remodeling; P:regulation of gene expression; P:methylation; P:histone H3-K4 demethylation, trimethyl-H3-K4-specific; P:regulation of nitrogen compound metabolic process; P:regulation of primary metabolic process; F:methyltransferase activity; F:histone H3-tri/di/monomethyl-lysine-4 demethylase activity; C:nucleus	P:GO:0006338; P:GO:0010468; P:GO:0032259; P:GO:0034721; P:GO:0051171; P:GO:0080090; F:GO:0008168; F:GO:0034647; C:GO:0005634	Transferring one-carbon groups; [Histone H3]-trimethyl-L-lysine(4) demethylase	EC:2.1.1; EC:1.14.11.67	Chromatin organisation.post-translational histone modification.histone methylation.JmjC-domain histone demethylase activities.histone demethylase *(PKDM8)	#	0	-1	-2	0	-1	5	-1	3	1	0	1	0	0	-1	0	0	#	-0.671724	-0.973999	-0.671724	0.537379	2.35103	0.235103	-0.0671724	-0.369448	-0.369448
OG0000884	Lysine-specific histone demethylase 1 homolOG 3	lysine-specific histone demethylase 1 homolog 3-like isoform X1	P:chromatin organization; P:polyamine catabolic process; P:histone modification; P:methylation; F:methyltransferase activity; F:polyamine oxidase activity	P:GO:0006325; P:GO:0006598; P:GO:0016570; P:GO:0032259; F:GO:0008168; F:GO:0046592	Acting on the CH-NH group of donors; Transferring one-carbon groups	EC:1.5.3; EC:2.1.1	Chromatin organisation.post-translational histone modification.histone methylation.KDM1-type histone demethylase activities.histone demethylase *(KDM1d)	#	0	1	-3	0	0	-2	5	0	0	0	6	0	-1	0	-1	0	#	0.145914	-1.16731	-0.182392	1.45914	-0.839003	1.78744	-0.510697	-0.510697	-0.182392
OG0000661	Protein BLISTER	protein BLISTER isoform X1	P:anatomical structure morphogenesis; P:post-embryonic development; P:shoot system development; P:reproductive structure development; P:regulation of biological process	P:GO:0009653; P:GO:0009791; P:GO:0048367; P:GO:0048608; P:GO:0050789	0	0	Chromatin organisation.post-translational histone modification.histone methylation.lysine methylation.class-I histone methyltransferase activities.PRC2 histone methylation complex.associated protein factors.chromatin-silencing modulator *(BLI)	#	0	-2	-1	0	-1	1	5	6	1	0	3	-1	-2	0	2	-2	#	-0.788263	-0.591198	-0.591198	1.97066	1.1824	0.394132	-0.788263	0	-0.788263
OG0000576	Uncharacterized protein At1g51745	Tudor/PWWP/MBT superfamily protein, putative isoform 1	0	0	0	0	Chromatin organisation.post-translational histone modification.histone methylation.lysine methylation.class-I histone methyltransferase activities.PRC2 histone methylation complex.associated protein factors.histone H3 methylation reader *(PWO)	#	0	-1	0	0	-3	1	2	3	1	0	4	-1	0	-1	0	0	#	-0.640581	-0.337148	-1.24745	1.48345	1.18002	1.18002	-0.337148	-0.640581	-0.640581
OG0000998	Telomere repeat-binding factor 2	telomere repeat-binding factor 2-like isoform X1	P:nucleosome assembly; F:double-stranded telomeric DNA binding; C:nucleosome; C:nucleolus	P:GO:0006334; F:GO:0003691; C:GO:0000786; C:GO:0005730	0	0	Chromatin organisation.post-translational histone modification.histone methylation.lysine methylation.class-I histone methyltransferase activities.PRC2 histone methylation complex.associated protein factors.PRC2-recruiting factor *(TRB)	#	0	-2	-1	0	0	-1	0	0	0	1	4	0	-1	0	1	0	#	-1.18187	-0.69838	-0.214886	-0.214886	-0.69838	2.20258	-0.214886	0.752101	0.268608
OG0001648	VIN3-like protein 1	VIN3-like protein 1 isoform X1	P:vernalization response; P:iron-sulfur cluster assembly; P:epigenetic regulation of gene expression; F:ATP binding; F:ATP hydrolysis activity; F:metal ion binding; F:iron-sulfur cluster binding; C:nucleus	P:GO:0010048; P:GO:0016226; P:GO:0040029; F:GO:0005524; F:GO:0016887; F:GO:0046872; F:GO:0051536; C:GO:0005634	Nucleoside-triphosphate phosphatase	EC:3.6.1.15	Chromatin organisation.post-translational histone modification.histone methylation.lysine methylation.class-I histone methyltransferase activities.PRC2 histone methylation complex.associated protein factors.PRC2-VRN-interacting factor *(VIN3/VEL)	#	0	-1	-2	0	-2	0	0	-1	0	1	11	0	-1	0	1	-1	#	-0.405779	-0.63403	-0.63403	-0.405779	-0.405779	2.56148	-0.177528	0.278973	-0.177528
OG0000553	Histone-lysine N-methyltransferase EZA1	histone-lysine N-methyltransferase EZA1-like isoform X1	P:chromatin remodeling; P:histone lysine methylation; P:regulation of biological process; F:histone-lysine N-methyltransferase activity; C:membrane; C:PcG protein complex	P:GO:0006338; P:GO:0034968; P:GO:0050789; F:GO:0018024; C:GO:0016020; C:GO:0031519	Transferring one-carbon groups	EC:2.1.1	Chromatin organisation.post-translational histone modification.histone methylation.lysine methylation.class-I histone methyltransferase activities.PRC2 histone methylation complex.VRN/FIS/EMF core subcomplexes.catalytic component *(CLF/SWN/MEA)	#	0	0	-3	0	-2	0	0	-2	0	2	13	0	1	-1	2	-2	#	-0.217961	-0.752955	-0.574624	-0.574624	-0.574624	2.45701	0.317034	0.317034	-0.396292
OG0001255	Histone-lysine N-methyltransferase CLF	histone-lysine N-methyltransferase CLF-like isoform X1	P:regulation of gene expression by genomic imprinting; P:regulation of DNA-templated transcription; P:DNA-mediated transformation; P:response to abscisic acid; P:regulation of flower development; P:leaf morphogenesis; P:vernalization response; P:heterochromatin formation; P:regulation of long-day photoperiodism, flowering; P:histone H3-K27 methylation; P:regulation of leaf senescence; P:callus fo…	P:GO:0006349; P:GO:0006355; P:GO:0009294; P:GO:0009737; P:GO:0009909; P:GO:0009965; P:GO:0010048; P:GO:0031507; P:GO:0048586; P:GO:0070734; P:GO:1900055; P:GO:1990110; F:GO:0003727; F:GO:0018024; C:GO:0005677; C:GO:0031519	Transferring one-carbon groups	EC:2.1.1	Chromatin organisation.post-translational histone modification.histone methylation.lysine methylation.class-I histone methyltransferase activities.PRC2 histone methylation complex.VRN/FIS/EMF core subcomplexes.catalytic component *(CLF/SWN/MEA);Enzyme classification.EC_2 transferases.EC_2.1 transferase transferring one-carbon group	#	0	-1	-2	0	-2	1	2	3	1	0	3	-1	0	0	-1	1	#	-0.680964	-1.00353	-1.00353	1.57697	1.25441	0.931846	-0.358402	-0.680964	-0.0358402
OG0000737	Polycomb group protein EMBRYONIC FLOWER 2	polycomb group protein EMBRYONIC FLOWER 2 isoform X1	P:nitrogen compound metabolic process; P:primary metabolic process; P:organic substance metabolic process; F:chromatin DNA binding; F:metal ion binding; C:nucleus	P:GO:0006807; P:GO:0044238; P:GO:0071704; F:GO:0031490; F:GO:0046872; C:GO:0005634	0	0	Chromatin organisation.post-translational histone modification.histone methylation.lysine methylation.class-I histone methyltransferase activities.PRC2 histone methylation complex.VRN/FIS/EMF core subcomplexes.component *(EMF2/VRN2/FIS2)	#	0	-1	-1	0	-1	3	-1	2	1	0	6	-1	1	-3	0	0	#	-0.48942	-0.48942	-0.48942	0.336476	1.43767	1.71297	0.0611775	-1.04002	-1.04002
OG0000652	Histone-lysine N-methyltransferase ATXR7	SET domain protein 25	P:chromatin organization; P:regulation of flower development; P:vegetative to reproductive phase transition of meristem; P:histone H3-K36 methylation; P:histone H3-K4 methylation; F:histone methyltransferase activity (H3-K4 specific); C:cytoplasm; C:Set1C/COMPASS complex	P:GO:0006325; P:GO:0009909; P:GO:0010228; P:GO:0010452; P:GO:0051568; F:GO:0042800; C:GO:0005737; C:GO:0048188	Transferring one-carbon groups	EC:2.1.1	Chromatin organisation.post-translational histone modification.histone methylation.lysine methylation.class-III histone methyltransferase *(Trx)	#	0	3	-3	0	-1	3	-2	1	0	0	3	-1	0	0	1	-3	#	1.07763	-1.07763	-0.359211	-0.359211	1.43684	1.07763	-0.359211	0	-1.43684
OG0000214	Histone-lysine N-methyltransferase SUVR5	histone-lysine N-methyltransferase SUVR5-like isoform X1	P:histone lysine methylation; F:zinc ion binding; F:histone-lysine N-methyltransferase activity; C:nucleus	P:GO:0034968; F:GO:0008270; F:GO:0018024; C:GO:0005634	Transferring one-carbon groups	EC:2.1.1	Chromatin organisation.post-translational histone modification.histone methylation.lysine methylation.class-V histone methyltransferase *(Suv);Enzyme classification.EC_2 transferases.EC_2.1 transferase transferring one-carbon group	#	0	1	-4	0	-3	1	0	1	1	1	20	-2	-2	-1	1	-1	#	-0.112562	-0.745721	-0.619089	0.0140702	0.140702	2.54671	-0.492457	-0.239194	-0.492457
OG0000913	Probable inactive histone-lysine N-methyltransferase SUVR2	probable inactive histone-lysine N-methyltransferase SUVR2 isoform X1	P:histone lysine methylation; F:zinc ion binding; F:histone-lysine N-methyltransferase activity; C:nucleus	P:GO:0034968; F:GO:0008270; F:GO:0018024; C:GO:0005634	Transferring one-carbon groups	EC:2.1.1	Chromatin organisation.post-translational histone modification.histone methylation.lysine methylation.class-V histone methyltransferase *(Suv);Enzyme classification.EC_2 transferases.EC_2.1 transferase transferring one-carbon group	#	0	-3	-2	1	2	1	0	1	1	0	10	-2	-1	-1	0	0	#	-0.981842	-0.766316	0.311316	0.311316	0.526842	2.25105	-0.55079	-0.55079	-0.55079
OG0001021	Protein EMSY-LIKE 3	protein EMSY-LIKE 1-like isoform X1	P:defense response to fungus; C:nucleus	P:GO:0050832; C:GO:0005634	0	0	Chromatin organisation.post-translational histone modification.histone methylation.lysine methylation.histone H3K36 methylation.histone H3K36 methylation reader *(EML)	#	0	0	1	0	-1	0	0	-1	0	1	12	0	0	0	0	-2	#	-0.298142	-0.0745356	-0.521749	-0.521749	-0.521749	2.60875	-0.0745356	-0.0745356	-0.521749
OG0000325	DUF724 domain-containing protein 3	DUF724 domain-containing protein 7-like isoform X5	0	0	0	0	Chromatin organisation.post-translational histone modification.histone methylation.lysine methylation.histone H3K9 methylation.histone H3K9 methylation reader *(AGDP1)	#	0	-3	-1	0	0	-1	-1	-1	1	2	5	0	6	-2	0	-3	#	-0.94662	-0.486102	-0.255843	-0.486102	-0.486102	1.58623	1.81649	-0.0255843	-0.716361
OG0001080	Histone-lysine N-methyltransferase, H3 lysine-9 specific SUVH4	histone-lysine N-methyltransferase, H3 lysine-9 specific SUVH4-like isoform X2	P:histone lysine methylation; F:zinc ion binding; F:histone-lysine N-methyltransferase activity; C:nucleus	P:GO:0034968; F:GO:0008270; F:GO:0018024; C:GO:0005634	Transferring one-carbon groups	EC:2.1.1	Chromatin organisation.post-translational histone modification.histone methylation.lysine methylation.histone H3K9 methylation.histone H3K9 methyltransferase *(KYP);Enzyme classification.EC_2 transferases.EC_2.1 transferase transferring one-carbon group	#	0	-2	-2	0	-2	1	-1	0	1	0	1	0	3	0	1	-2	#	-1.0435	-1.0435	-1.0435	-0.149071	0.745356	0.745356	1.63978	0.745356	-0.596285
OG0001144	Histone-lysine N-methyltransferase, H3 lysine-9 specific SUVH6	histone-lysine N-methyltransferase, H3 lysine-9 specific SUVH6-like isoform X1	P:histone lysine methylation; F:zinc ion binding; F:histone-lysine N-methyltransferase activity; C:nucleus	P:GO:0034968; F:GO:0008270; F:GO:0018024; C:GO:0005634	Transferring one-carbon groups	EC:2.1.1	Chromatin organisation.post-translational histone modification.histone methylation.lysine methylation.histone H3K9 methylation.histone H3K9 methyltransferase *(SUVH5/6);Enzyme classification.EC_2 transferases.EC_2.1 transferase transferring one-carbon group	#	0	3	-3	0	0	0	1	2	0	0	3	-2	0	0	0	0	#	1.09422	-1.2693	-0.0875376	1.09422	0.700301	1.09422	-0.875376	-0.875376	-0.875376
OG0001284	Casein kinase 1-like protein HD16	casein kinase 1-like protein HD16	P:endocytosis; P:signal transduction; P:peptidyl-serine phosphorylation; F:protein serine/threonine kinase activity; F:ATP binding; C:nucleus; C:cytoplasm	P:GO:0006897; P:GO:0007165; P:GO:0018105; F:GO:0004674; F:GO:0005524; C:GO:0005634; C:GO:0005737	Transferring phosphorus-containing groups	EC:2.7.1	Chromatin organisation.post-translational histone modification.histone phosphorylation.protein kinase *(MLK);Protein modification.phosphorylation.CK protein kinase superfamily.MLK protein kinase;Enzyme classification.EC_2 transferases.EC_2.7 transferase transferring phosphorus-containing group	#	0	-2	-1	0	-2	0	1	0	0	1	1	0	0	0	-1	1	#	-1.37389	-0.723102	-1.37389	0.578481	-0.0723102	1.22927	0.578481	-0.0723102	1.22927
OG0001666	Casein kinase 1-like protein HD16	casein kinase 1-like protein HD16	P:endocytosis; P:signal transduction; P:peptidyl-serine phosphorylation; F:protein serine/threonine kinase activity; F:ATP binding; C:nucleus; C:cytoplasm	P:GO:0006897; P:GO:0007165; P:GO:0018105; F:GO:0004674; F:GO:0005524; C:GO:0005634; C:GO:0005737	Transferring phosphorus-containing groups	EC:2.7.1	Chromatin organisation.post-translational histone modification.histone phosphorylation.protein kinase *(MLK);Protein modification.phosphorylation.CK protein kinase superfamily.MLK protein kinase;Enzyme classification.EC_2 transferases.EC_2.7 transferase transferring phosphorus-containing group	#	0	0	-2	0	-2	3	-1	2	1	0	4	-1	0	-1	0	0	#	-0.263776	-0.942056	-0.942056	0.414505	1.77106	1.43192	-0.263776	-0.602916	-0.602916
OG0000667	PHD finger protein ALFIN-LIKE 5	PHD finger protein ALFIN-LIKE 4	P:chromatin organization; P:regulation of DNA-templated transcription; F:transcription cis-regulatory region binding; F:transcription coregulator activity; F:histone binding; F:metal ion binding; C:nucleus; C:integral component of membrane	P:GO:0006325; P:GO:0006355; F:GO:0000976; F:GO:0003712; F:GO:0042393; F:GO:0046872; C:GO:0005634; C:GO:0016021	0	0	Chromatin organisation.post-translational histone modification.PRC1 bifunctional histone ubiquitination and methylation reader complex.associated factors.methylation reader *(Alfin)	#	0	-2	-1	0	0	3	-2	1	1	0	4	0	-1	0	0	0	#	-1.22474	-0.816497	-0.408248	-0.408248	1.63299	1.63299	-0.408248	0	0
OG0000840	PHD finger protein ALFIN-LIKE 2	PHD finger protein ALFIN-LIKE 2	P:chromatin organization; P:regulation of DNA-templated transcription; F:transcription cis-regulatory region binding; F:transcription coregulator activity; F:histone binding; F:metal ion binding; C:nucleus	P:GO:0006325; P:GO:0006355; F:GO:0000976; F:GO:0003712; F:GO:0042393; F:GO:0046872; C:GO:0005634	0	0	Chromatin organisation.post-translational histone modification.PRC1 bifunctional histone ubiquitination and methylation reader complex.associated factors.methylation reader *(Alfin)	#	0	0	-2	0	-2	0	0	0	0	1	2	1	2	0	0	-1	#	-0.323381	-1.29352	-1.29352	-0.323381	-0.323381	1.13183	1.6169	0.646762	0.16169
OG0001621	PHD finger protein ALFIN-LIKE 7	PHD finger protein ALFIN-LIKE 7-like isoform X1	P:chromatin organization; P:regulation of DNA-templated transcription; F:transcription cis-regulatory region binding; F:transcription coregulator activity; F:histone binding; F:metal ion binding; C:nucleus	P:GO:0006325; P:GO:0006355; F:GO:0000976; F:GO:0003712; F:GO:0042393; F:GO:0046872; C:GO:0005634	0	0	Chromatin organisation.post-translational histone modification.PRC1 bifunctional histone ubiquitination and methylation reader complex.associated factors.methylation reader *(Alfin)	#	0	-1	-3	0	-1	1	1	1	0	0	4	-1	-1	0	0	-1	#	-0.333333	-1.19048	-0.333333	0.952381	0.952381	1.80952	-0.761905	-0.333333	-0.761905
OG0000300	Chromatin remodeling protein EBS	chromatin remodeling protein EBS-like	P:chromatin organization; F:chromatin binding; F:methylated histone binding; F:metal ion binding	P:GO:0006325; F:GO:0003682; F:GO:0035064; F:GO:0046872	0	0	Chromatin organisation.post-translational histone modification.PRC1 bifunctional histone ubiquitination and methylation reader complex.associated factors.methylation reader *(SHL/EBS)	#	0	-1	1	0	-3	-1	0	-1	1	1	6	0	2	0	-1	0	#	-0.687614	-0.0687614	-1.30647	-0.378188	-0.687614	2.09722	0.859518	-0.0687614	0.240665
OG0001129	Chromatin remodeling protein SHL	chromatin remodeling protein SHL-like isoform X1	P:chromatin organization; P:regulation of DNA-templated transcription; P:negative regulation of histone acetylation; P:regulation of photoperiodism, flowering; F:transcription cis-regulatory region binding; F:chromatin binding; F:methylated histone binding; F:metal ion binding; C:nucleus	P:GO:0006325; P:GO:0006355; P:GO:0035067; P:GO:2000028; F:GO:0000976; F:GO:0003682; F:GO:0035064; F:GO:0046872; C:GO:0005634	0	0	Chromatin organisation.post-translational histone modification.PRC1 bifunctional histone ubiquitination and methylation reader complex.associated factors.methylation reader *(SHL/EBS)	#	0	-1	-1	0	-1	1	1	2	1	0	5	-1	0	0	0	0	#	-0.828493	-0.828493	-0.828493	1.03562	1.03562	1.78126	-0.455671	-0.455671	-0.455671
OG0000976	Protein EMBRYONIC FLOWER 1	protein EMBRYONIC FLOWER 1 isoform X1	P:negative regulation of flower development; P:negative regulation of DNA-templated transcription	P:GO:0009910; P:GO:0045892	0	0	Chromatin organisation.post-translational histone modification.PRC1 bifunctional histone ubiquitination and methylation reader complex.associated factors.regulatory protein *(EMF1)	#	0	-1	-3	0	0	-1	2	1	1	0	4	-1	-1	0	0	-1	#	-0.565351	-1.34814	-0.173954	1.39163	0.217443	1.78303	-0.565351	-0.173954	-0.565351
OG0001419	B3 domain-containing protein Os07g0563300	B3 domain-containing protein Os07g0563300	F:DNA binding; F:zinc ion binding; C:nucleus	F:GO:0003677; F:GO:0008270; C:GO:0005634	0	0	Chromatin organisation.post-translational histone modification.PRC1 bifunctional histone ubiquitination and methylation reader complex.associated factors.regulatory protein *(VAL);RNA biosynthesis.transcriptional regulation.B3 transcription factor superfamily.LAV-VAL-type transcription factor	#	0	-2	0	0	-1	0	-1	0	1	1	7	0	-1	1	-2	6	#	-0.977356	-0.488678	-0.733017	-0.488678	-0.244339	1.71037	-0.244339	-0.244339	1.71037
OG0000654	B3 domain-containing transcription factor VRN1	B3 domain-containing transcription factor VRN1-like isoform X2	F:DNA binding; C:nucleus	F:GO:0003677; C:GO:0005634	0	0	Chromatin organisation.post-translational histone modification.PRC1 bifunctional histone ubiquitination and methylation reader complex.associated factors.regulatory protein *(VRN1);RNA biosynthesis.transcriptional regulation.B3 transcription factor superfamily.REM-type transcription factor	#	0	0	-4	0	-1	5	-1	3	0	0	2	-1	1	-2	0	-1	#	0	-1.05963	-0.264906	0.529813	2.11925	0.529813	0	-0.794719	-1.05963
OG0000512	E3 ubiquitin protein ligase DRIP2	E3 ubiquitin protein ligase DRIP2-like	P:protein ubiquitination; F:ubiquitin-protein transferase activity; F:ligase activity; F:metal ion binding	P:GO:0016567; F:GO:0004842; F:GO:0016874; F:GO:0046872	Transferases; Ligases	EC:2; EC:6	Chromatin organisation.post-translational histone modification.PRC1 bifunctional histone ubiquitination and methylation reader complex.core components.modification writer component *(BMI1)	#	0	2	-3	0	-1	1	1	1	1	0	7	-1	0	0	0	0	#	0.210819	-1.37032	-0.737865	0.527046	0.527046	2.10819	-0.421637	-0.421637	-0.421637
OG0000881	Phenylalanine N-monooxygenase	Cytochrome P450	F:iron ion binding; F:oxidoreductase activity, acting on paired donors, with incorporation or reduction of molecular oxygen, NAD(P)H as one donor, and incorporation of one atom of oxygen; F:heme binding; C:integral component of membrane	F:GO:0005506; F:GO:0016709; F:GO:0020037; C:GO:0016021	Acting on paired donors, with incorporation or reduction of molecular oxygen. The oxygen incorporated need not be derived from O(2)	EC:1.14.13	Clade-specific metabolism.Brassicaceae.glucosinolate biosynthesis.benzenic and indolic core structure.phenylalanine N-monooxygenase;Enzyme classification.EC_1 oxidoreductases.EC_1.14 oxidoreductase acting on paired donor with incorporation or reduction of molecular oxygen	#	0	3	-3	0	2	0	-1	-1	0	1	0	0	0	0	2	0	#	1.14878	-1.67096	0.678826	-1.201	-0.731043	0.208869	0.208869	1.14878	0.208869
OG0001064	Biotin--protein ligase 1, chloroplastic	biotin--protein ligase 2-like isoform X1	F:biotin-[acetyl-CoA-carboxylase] ligase activity; C:cytoplasm	F:GO:0004077; C:GO:0005737	Biotin--[biotin carboxyl-carrier protein] ligase	EC:6.3.4.15	Coenzyme metabolism.biotin biosynthesis.biotin:protein ligase	#	0	4	1	0	0	1	-1	-1	0	0	5	-1	-1	0	-1	0	#	1.4113	0.2566	-0.1283	-0.8981	-0.1283	1.7962	-0.8981	-0.8981	-0.5132
OG0001070	Protein CHAPERONE-LIKE PROTEIN OF POR1, chloroplastic	protein CHAPERONE-LIKE PROTEIN OF POR1, chloroplastic isoform X1	C:integral component of membrane; C:chloroplast membrane	C:GO:0016021; C:GO:0031969	0	0	Coenzyme metabolism.chlorophyll metabolism.chlorophyll biosynthesis.protochlorophyllide oxidoreductase (POR) activities.light-dependent POR activity.chaperone of protochlorophyllide oxidoreductase *(CPP1);Coenzyme metabolism.chlorophyll metabolism.chlorophyll biosynthesis.protochlorophyllide oxidoreductase (POR) activities.light-dependent POR activity.chaperone of protochlorophyllide oxidoreducta…	#	0	-2	-3	0	0	3	-1	0	0	0	7	0	1	-1	0	0	#	-0.767195	-1.09599	-0.109599	-0.438397	0.876795	2.19199	0.219199	-0.438397	-0.438397
OG0000899	Cytochrome P450 89A2	cytochrome P450 89A2-like	F:iron ion binding; F:oxidoreductase activity, acting on paired donors, with incorporation or reduction of molecular oxygen, NAD(P)H as one donor, and incorporation of one atom of oxygen; F:heme binding; C:integral component of membrane	F:GO:0005506; F:GO:0016709; F:GO:0020037; C:GO:0016021	Acting on paired donors, with incorporation or reduction of molecular oxygen. The oxygen incorporated need not be derived from O(2)	EC:1.14.13	Coenzyme metabolism.chlorophyll metabolism.chlorophyll catabolism.fluorescent chlorophyll catabolite (FCC) degradation.FCC deformylase *(CYP89A);Enzyme classification.EC_1 oxidoreductases.EC_1.14 oxidoreductase acting on paired donor with incorporation or reduction of molecular oxygen	#	0	0	-3	0	0	0	1	2	0	0	3	0	-1	0	0	1	#	-0.285831	-1.82932	-0.285831	1.25766	0.743161	1.25766	-0.800327	-0.285831	0.228665
OG0001234	Acyltransferase-like protein At3g26840, chloroplastic	acyltransferase-like protein At3g26840, chloroplastic isoform X1	F:diacylglycerol O-acyltransferase activity	F:GO:0004144	Diacylglycerol O-acyltransferase	EC:2.3.1.20	Coenzyme metabolism.chlorophyll metabolism.chlorophyll catabolism.phytol degradation.phytyl ester synthase *(PES)	#	0	2	-1	0	0	-1	0	0	0	0	4	-1	-1	0	0	1	#	1.0303	-0.606061	-0.0606061	-0.0606061	-0.606061	2.12121	-1.15152	-0.606061	-0.0606061
OG0000583	Myosin-1	myosin-1-like isoform X1	P:FAD biosynthetic process; P:actin filament organization; P:riboflavin biosynthetic process; P:vesicle transport along actin filament; F:microfilament motor activity; F:FMN adenylyltransferase activity; F:calmodulin binding; F:ATP binding; F:actin filament binding; C:cytoplasm; C:myosin complex; C:vesicle	P:GO:0006747; P:GO:0007015; P:GO:0009231; P:GO:0030050; F:GO:0000146; F:GO:0003919; F:GO:0005516; F:GO:0005524; F:GO:0051015; C:GO:0005737; C:GO:0016459; C:GO:0031982	FAD synthase; Myosin ATPase	EC:2.7.7.2; EC:5.6.1.8	Coenzyme metabolism.FMN/FAD biosynthesis.FAD synthetase *(RibF);Cytoskeleton organisation.microfilament network.myosin microfilament-based motor protein activities.class VIII myosin motor protein	#	0	1	-2	0	-3	2	0	1	0	0	5	-1	3	-2	0	0	#	0.298609	-0.709197	-1.04513	0.298609	0.97048	1.64235	0.634545	-1.04513	-1.04513
OG0001523	Heat shock 70 kDa protein 9, mitochondrial	heat shock 70 kDa protein 9, mitochondrial	P:cellular response to unfolded protein; P:protein refolding; P:chaperone cofactor-dependent protein refolding; F:ATP binding; F:ATP hydrolysis activity; F:heat shock protein binding; F:protein folding chaperone; F:unfolded protein binding; F:misfolded protein binding; C:mitochondrion	P:GO:0034620; P:GO:0042026; P:GO:0051085; F:GO:0005524; F:GO:0016887; F:GO:0031072; F:GO:0044183; F:GO:0051082; F:GO:0051787; C:GO:0005739	Nucleoside-triphosphate phosphatase	EC:3.6.1.15	Coenzyme metabolism.iron-sulfur cluster assembly machinery.mitochondrial ISC system.transfer phase.chaperone *(HSCA);Protein homeostasis.protein quality control.mitochondrial Hsp70 chaperone system.chaperone *(mtHsc70));Protein translocation.mitochondrion.inner mitochondrion membrane TIM translocation system.accessory PAM module.chaperone component *(mtHSP70)	#	0	0	0	0	-1	3	0	2	0	0	1	0	1	0	0	0	#	-0.503953	-0.503953	-1.0709	0.629941	2.33078	0.0629941	0.0629941	-0.503953	-0.503953
OG0000329	Molybdenum cofactor sulfurase	molybdenum cofactor sulfurase isoform X1	P:Mo-molybdopterin cofactor biosynthetic process; P:carboxylic acid metabolic process; F:Mo-molybdopterin cofactor sulfurase activity; F:lyase activity; F:molybdenum ion binding; F:pyridoxal phosphate binding; F:molybdenum cofactor sulfurtransferase activity	P:GO:0006777; P:GO:0019752; F:GO:0008265; F:GO:0016829; F:GO:0030151; F:GO:0030170; F:GO:0102867	Molybdenum cofactor sulfurtransferase; Lyases	EC:2.8.1.9; EC:4	Coenzyme metabolism.molybdenum cofactor biosynthesis.modification.molybdopterin sulfurase *(ABA3);Phytohormone action.abscisic acid.biosynthesis.xanthoxin oxidase molybdopterin sulfurase *(ABA3)	#	0	-1	-1	0	-1	0	-1	-2	1	2	11	0	-3	1	6	-3	#	-0.540665	-0.540665	-0.540665	-0.714451	-0.540665	2.06611	-0.36688	1.37097	-0.193095
OG0000635	Nicotinate-nucleotide pyrophosphorylase [carboxylating], chloroplastic	nicotinate-nucleotide pyrophosphorylase [carboxylating], chloroplastic	P:NAD biosynthetic process; P:quinolinate catabolic process; F:nicotinate-nucleotide diphosphorylase (carboxylating) activity; C:cytoplasm	P:GO:0009435; P:GO:0034213; F:GO:0004514; C:GO:0005737	Nicotinate-nucleotide diphosphorylase (carboxylating)	EC:2.4.2.19	Coenzyme metabolism.NAD/NADP biosynthesis.de-novo pathway.quinolinate phosphoribosyl transferase;Enzyme classification.EC_2 transferases.EC_2.4 glycosyltransferase	#	0	-1	-4	0	6	1	-2	0	0	0	3	0	0	-1	-1	0	#	-0.333333	-1.33333	2	-0.666667	0.333333	1	0	-0.666667	-0.333333
OG0000544	NAD(H) kinase 1	NAD kinase 1	P:NADP biosynthetic process; P:phosphorylation; P:NAD metabolic process; F:NAD+ kinase activity; F:ATP binding; F:NADH kinase activity; C:integral component of membrane	P:GO:0006741; P:GO:0016310; P:GO:0019674; F:GO:0003951; F:GO:0005524; F:GO:0042736; C:GO:0016021	NADH kinase; NAD(+) kinase	EC:2.7.1.86; EC:2.7.1.23	Coenzyme metabolism.NAD/NADP biosynthesis.NAD kinase;Enzyme classification.EC_2 transferases.EC_2.7 transferase transferring phosphorus-containing group	#	0	0	-2	0	-1	0	0	0	1	1	5	0	1	-1	2	-2	#	-0.440617	-1.16163	-0.801122	-0.0801122	-0.0801122	2.08292	0.640898	0.640898	-0.801122
OG0001938	Isochorismate synthase 1, chloroplastic	isochorismate synthase 1, chloroplastic	P:response to cold; P:systemic acquired resistance; P:salicylic acid biosynthetic process; P:stomatal movement; P:negative regulation of defense response; P:phylloquinone biosynthetic process; P:defense response to Gram-negative bacterium; P:defense response to fungus; P:leaf abscission; F:isochorismate synthase activity; C:chloroplast	P:GO:0009409; P:GO:0009627; P:GO:0009697; P:GO:0010118; P:GO:0031348; P:GO:0042372; P:GO:0050829; P:GO:0050832; P:GO:0060866; F:GO:0008909; C:GO:0009507	Isochorismate synthase	EC:5.4.4.2	Coenzyme metabolism.phylloquinone biosynthesis.isochorismate synthase *(MenF/ICS);Phytohormone action.salicylic acid.biosynthesis.isochorismate synthase *(ICS);Enzyme classification.EC_5 isomerases.EC_5.4 intramolecular transferase	#	0	2	-1	0	-1	0	4	2	0	0	1	-1	1	-1	0	0	#	0.565351	-0.60884	-0.60884	2.13094	0.565351	0.173954	-0.217443	-1.00024	-1.00024
OG0001982	Protein PHYLLO, chloroplastic	protein PHYLLO, chloroplastic isoform X1	P:cellular amino acid catabolic process; P:menaquinone biosynthetic process; F:thiamine pyrophosphate binding; F:metal ion binding; F:2-succinyl-5-enolpyruvyl-6-hydroxy-3-cyclohexene-1-carboxylic-acid synthase activity; F:2-succinyl-6-hydroxy-2,4-cyclohexadiene-1-carboxylate synthase activity	P:GO:0009063; P:GO:0009234; F:GO:0030976; F:GO:0046872; F:GO:0070204; F:GO:0070205	2-succinyl-6-hydroxy-2,4-cyclohexadiene-1-carboxylate synthase; 2-succinyl-5-enolpyruvyl-6-hydroxy-3-cyclohexene-1-carboxylic-acid	EC:4.2.99.20; EC:2.2.1.9	Coenzyme metabolism.phylloquinone biosynthesis.multifunctional (MenC+MenD activities) protein *(PHYLLO)	#	0	-1	-1	0	1	0	1	0	0	0	11	-2	0	0	0	0	#	-0.379768	-0.379768	0.108505	0.108505	-0.135631	2.54987	-0.623904	-0.623904	-0.623904
OG0000925	Solanesyl diphosphate synthase 3, chloroplastic/mitochondrial	solanesyl diphosphate synthase 3, chloroplastic/mitochondrial isoform X1	P:ubiquinone biosynthetic process; P:isoprenoid biosynthetic process; P:embryo development ending in seed dormancy; F:prenyltransferase activity; C:mitochondrion; C:chloroplast; C:transferase complex	P:GO:0006744; P:GO:0008299; P:GO:0009793; F:GO:0004659; C:GO:0005739; C:GO:0009507; C:GO:1990234	Transferring alkyl or aryl groups, other than methyl groups	EC:2.5.1	Coenzyme metabolism.prenylquinone biosynthesis.solanesyl diphosphate synthase activities.trans-long-chain prenyl diphosphate synthase *(PPPS);"Enzyme classification.EC_2 transferases.EC_2.5 transferase transferring alkyl or aryl group, other than methyl group"	#	0	-2	-2	0	3	2	-1	0	0	0	8	-1	-2	0	-1	2	#	-0.697622	-0.697622	0.729332	-0.412231	0.443941	2.15629	-0.983013	-0.697622	0.15855
OG0000123	S-adenosylmethionine synthase	S-adenosylmethionine synthase	P:S-adenosylmethionine biosynthetic process; P:one-carbon metabolic process; F:methionine adenosyltransferase activity; F:ATP binding; F:metal ion binding; C:cytosol	P:GO:0006556; P:GO:0006730; F:GO:0004478; F:GO:0005524; F:GO:0046872; C:GO:0005829	Methionine adenosyltransferase	EC:2.5.1.6	Coenzyme metabolism.S-adenosyl methionine (SAM) cycle.S-adenosyl methionine synthetase *(MAT);"Enzyme classification.EC_2 transferases.EC_2.5 transferase transferring alkyl or aryl group, other than methyl group"	#	0	0	-3	0	-1	4	0	3	1	0	1	0	0	0	0	0	#	-0.461935	-1.42134	-0.781736	0.817269	2.09647	0.177667	-0.142134	-0.142134	-0.142134
OG0001466	Thiamine pyrophosphokinase 1	thiamine pyrophosphokinase 1-like isoform X1	P:thiamine metabolic process; P:thiamine diphosphate biosynthetic process; P:phosphorylation; F:thiamine diphosphokinase activity; F:ATP binding; F:kinase activity; F:thiamine binding; C:cytosol	P:GO:0006772; P:GO:0009229; P:GO:0016310; F:GO:0004788; F:GO:0005524; F:GO:0016301; F:GO:0030975; C:GO:0005829	Thiamine diphosphokinase	EC:2.7.6.2	Coenzyme metabolism.thiamine pyrophosphate biosynthesis.thiamine diphosphokinase;Enzyme classification.EC_2 transferases.EC_2.7 transferase transferring phosphorus-containing group	#	0	4	-3	0	2	0	0	1	0	0	2	-2	-1	0	0	-1	#	1.54167	-1.08333	0.791667	0.416667	0.416667	0.791667	-1.08333	-0.708333	-1.08333
OG0000617	Vesicle-associated protein 2-1	vesicle-associated protein 2-1	P:endoplasmic reticulum-plasma membrane tethering; P:endoplasmic reticulum membrane organization; C:endoplasmic reticulum membrane; C:plasma membrane; C:integral component of membrane	P:GO:0061817; P:GO:0090158; C:GO:0005789; C:GO:0005886; C:GO:0016021	0	0	Cytoskeleton organisation.endoplasmic reticulum-cytoskeleton-plasma membrane interface.contact site protein *(VAP27)	#	0	-1	-2	0	-2	1	2	2	2	0	5	0	1	0	2	-3	#	-0.859203	-1.13538	-1.13538	1.074	0.797831	1.35018	0.245487	0.521659	-0.859203
OG0001065	Vesicle-associated protein 1-2	vesicle-associated protein 1-2-like	P:endoplasmic reticulum-plasma membrane tethering; P:endoplasmic reticulum membrane organization; C:endoplasmic reticulum membrane; C:plasma membrane; C:integral component of membrane	P:GO:0061817; P:GO:0090158; C:GO:0005789; C:GO:0005886; C:GO:0016021	0	0	Cytoskeleton organisation.endoplasmic reticulum-cytoskeleton-plasma membrane interface.contact site protein *(VAP27)	#	0	-2	0	0	-2	2	0	2	0	0	1	0	1	0	-1	0	#	-1.20493	-0.172133	-1.20493	0.860663	1.89346	0.344265	0.344265	-0.68853	-0.172133
OG0001106	Vesicle-associated protein 2-2	vesicle-associated protein 2-2-like isoform X1	P:endoplasmic reticulum-plasma membrane tethering; P:endoplasmic reticulum membrane organization; C:endoplasmic reticulum membrane; C:plasma membrane; C:integral component of membrane	P:GO:0061817; P:GO:0090158; C:GO:0005789; C:GO:0005886; C:GO:0016021	0	0	Cytoskeleton organisation.endoplasmic reticulum-cytoskeleton-plasma membrane interface.contact site protein *(VAP27)	#	0	1	-2	0	-1	2	-1	0	0	0	2	0	-1	0	3	-1	#	0.435169	-1.24334	-0.683837	-0.683837	0.994672	0.994672	-0.683837	1.55417	-0.683837
OG0000586	Synaptotagmin-1	synaptotagmin A	P:lipid transport; P:endocytosis; P:response to cold; P:endocytic recycling; P:endoplasmic reticulum-plasma membrane tethering; F:protein binding; F:lipid binding; F:metal ion binding; C:endoplasmic reticulum; C:plasma membrane; C:endosome membrane; C:integral component of membrane	P:GO:0006869; P:GO:0006897; P:GO:0009409; P:GO:0032456; P:GO:0061817; F:GO:0005515; F:GO:0008289; F:GO:0046872; C:GO:0005783; C:GO:0005886; C:GO:0010008; C:GO:0016021	0	0	Cytoskeleton organisation.endoplasmic reticulum-cytoskeleton-plasma membrane interface.membrane tethering protein *(SYT1)	#	0	4	-1	0	-2	0	-1	-1	0	0	3	0	-1	0	1	0	#	1.81102	-0.517434	-0.983124	-0.983124	-0.517434	1.34533	-0.517434	0.413947	-0.0517434
OG0000008	Actin-7	actin-7	F:ATP binding; C:cytoplasm; C:cytoskeleton; C:integral component of membrane	F:GO:0005524; C:GO:0005737; C:GO:0005856; C:GO:0016021	0	0	Cytoskeleton organisation.microfilament network.actin filament protein	#	1	0	-10	1	-4	5	3	6	2	0	5	-2	0	-1	2	-3	#	-0.280097	-1.66658	-0.658228	1.23243	1.48452	0.728253	-0.154053	-0.0280097	-0.658228
OG0001527	Cyclase-associated protein 1	cyclase associated protein 1	P:carbohydrate metabolic process; P:protein phosphorylation; P:unidimensional cell growth; P:cAMP-mediated signaling; P:actin cytoskeleton organization; P:regulation of adenylate cyclase activity; F:actin binding; F:protein serine/threonine kinase activity; F:ATP binding; F:adenylate cyclase binding; F:glucan endo-1,3-beta-D-glucosidase activity; C:cytoplasm; C:integral component of membrane	P:GO:0005975; P:GO:0006468; P:GO:0009826; P:GO:0019933; P:GO:0030036; P:GO:0045761; F:GO:0003779; F:GO:0004674; F:GO:0005524; F:GO:0008179; F:GO:0042973; C:GO:0005737; C:GO:0016021	Transferring phosphorus-containing groups; Beta-glucosidase; Glucan endo-1,3-beta-D-glucosidase	EC:2.7.1; EC:3.2.1.21; EC:3.2.1.39	Cytoskeleton organisation.microfilament network.actin organisation.regulatory protein *(CAP1)	#	0	-1	-2	0	-2	0	0	-1	0	1	2	1	8	-1	0	0	#	-0.498439	-0.762319	-0.762319	-0.498439	-0.498439	0.557079	2.40424	0.02932	0.02932
OG0001512	Stomatal closure-related actin-binding protein 1	stomatal closure-related actin-binding protein 1	P:actin filament organization; P:regulation of stomatal movement; F:actin binding	P:GO:0007015; P:GO:0010119; F:GO:0003779	0	0	Cytoskeleton organisation.microfilament network.actin organisation.regulatory protein *(SCAB)	#	0	0	-1	0	0	4	-1	2	0	0	1	0	1	0	0	0	#	-0.438397	-0.931594	-0.438397	0.0547997	2.52078	0.0547997	0.0547997	-0.438397	-0.438397
OG0000285	Actin-depolymerizing factor 2	actin-depolymerizing factor 2-like	P:actin filament depolymerization; F:protein dimerization activity; F:actin filament binding; C:nucleus; C:cytoplasm; C:actin cytoskeleton	P:GO:0030042; F:GO:0046983; F:GO:0051015; C:GO:0005634; C:GO:0005737; C:GO:0015629	0	0	Cytoskeleton organisation.microfilament network.actin polymerisation.actin-depolymerizing factor *(ADF)	#	0	2	-3	0	-3	-1	0	-1	0	1	6	0	0	0	0	0	#	0.533761	-1.06752	-1.06752	-0.427008	-0.747265	2.13504	0.213504	0.213504	0.213504
OG0000595	Actin-depolymerizing factor	actin-depolymerizing factor 1	P:actin filament depolymerization; P:anther development; F:actin filament binding; C:cytoplasm; C:actin cytoskeleton	P:GO:0030042; P:GO:0048653; F:GO:0051015; C:GO:0005737; C:GO:0015629	0	0	Cytoskeleton organisation.microfilament network.actin polymerisation.actin-depolymerizing factor *(ADF)	#	0	2	-2	0	-2	1	-1	1	0	0	1	0	0	0	0	0	#	1.30002	-1.45297	-1.45297	-0.0764719	1.30002	0.611775	-0.0764719	-0.0764719	-0.0764719
OG0001329	Actin-related protein 2/3 complex subunit 3	actin-related protein 2/3 complex subunit 3	P:Arp2/3 complex-mediated actin nucleation; F:actin filament binding; C:Arp2/3 protein complex	P:GO:0034314; F:GO:0051015; C:GO:0005885	0	0	Cytoskeleton organisation.microfilament network.actin polymerisation.Arp2/3 actin polymerization initiation complex.component *(ArpC3)	#	0	1	-1	0	1	4	-1	2	0	0	1	0	-1	0	1	0	#	0	-0.970143	0	0	2.42536	0	-0.970143	0	-0.485071
OG0001749	Fimbrin-5	fimbrin-5-like isoform X1	P:actin filament bundle assembly; P:actin filament network formation; F:actin filament binding; C:cytoplasm; C:actin filament; C:actin filament bundle	P:GO:0051017; P:GO:0051639; F:GO:0051015; C:GO:0005737; C:GO:0005884; C:GO:0032432	0	0	Cytoskeleton organisation.microfilament network.actin polymerisation.fimbrin actin-crosslinking factor	#	0	2	-2	0	-2	1	-1	0	1	0	2	0	2	-1	0	0	#	0.68853	-1.37706	-1.37706	-0.344265	0.68853	1.20493	1.20493	-0.344265	-0.344265
OG0000148	Villin-2	villin-3 isoform X1	P:regulation of cell growth; P:gravitropism; P:actin filament severing; P:actin filament capping; P:regulation of auxin polar transport; F:actin filament binding; C:actin filament bundle	P:GO:0001558; P:GO:0009630; P:GO:0051014; P:GO:0051693; P:GO:2000012; F:GO:0051015; C:GO:0032432	0	0	Cytoskeleton organisation.microfilament network.actin polymerisation.villin actin-crosslinking factor	#	0	6	-5	0	-3	0	0	0	1	1	0	1	5	0	4	-3	#	0.928342	-1.5556	-1.10397	-0.200723	-0.200723	0.0250903	1.37997	1.15416	-0.426536
OG0000650	Villin-4	villin-4-like	P:actin filament severing; P:actin filament capping; F:actin filament binding	P:GO:0051014; P:GO:0051693; F:GO:0051015	0	0	Cytoskeleton organisation.microfilament network.actin polymerisation.villin actin-crosslinking factor	#	0	0	4	0	-1	0	0	-2	0	1	12	-1	-2	0	0	-1	#	-0.205196	0.615587	-0.410391	-0.615587	-0.615587	2.46235	-0.615587	-0.205196	-0.410391
OG0000967	Protein NETWORKED 1D	protein NETWORKED 1D	F:actin filament binding; C:plasma membrane	F:GO:0051015; C:GO:0005886	0	0	Cytoskeleton organisation.microfilament network.actin-membrane compartment interaction.NET-type actin-membrane nexus protein families.actin-binding protein *(NET1)	#	0	0	-2	0	-2	2	-1	1	1	0	12	-1	0	0	0	-1	#	-0.307762	-0.733895	-0.733895	-0.0946961	0.544503	2.4621	-0.307762	-0.307762	-0.520829
OG0001597	Protein NETWORKED 4A	protein NETWORKED 4A isoform X1	P:phosphorylation; F:actin binding; F:kinase activity; C:vacuolar membrane; C:integral component of membrane	P:GO:0016310; F:GO:0003779; F:GO:0016301; C:GO:0005774; C:GO:0016021	Transferring phosphorus-containing groups	EC:2.7	Cytoskeleton organisation.microfilament network.actin-membrane compartment interaction.NET-type actin-membrane nexus protein families.actin-binding protein *(NET4)	#	0	1	-3	0	1	3	-1	2	0	-1	0	-1	0	0	0	0	#	0.491076	-1.11608	0.491076	0.491076	2.09824	-0.312503	-0.714293	-0.714293	-0.714293
OG0000288	Myosin-9	Myosin family protein with Dil domain-containing protein	P:protein phosphorylation; P:actin filament organization; P:pollen tube growth; P:vesicle transport along actin filament; P:response to stimulus; F:microfilament motor activity; F:protein serine/threonine kinase activity; F:calmodulin binding; F:ATP binding; F:actin filament binding; C:cytoplasm; C:myosin complex; C:vesicle	P:GO:0006468; P:GO:0007015; P:GO:0009860; P:GO:0030050; P:GO:0050896; F:GO:0000146; F:GO:0004674; F:GO:0005516; F:GO:0005524; F:GO:0051015; C:GO:0005737; C:GO:0016459; C:GO:0031982	Transferring phosphorus-containing groups; Myosin ATPase	EC:2.7.1; EC:5.6.1.8	Cytoskeleton organisation.microfilament network.myosin microfilament-based motor protein activities.class XI myosin motor protein	#	0	2	-2	0	-3	1	1	2	0	0	3	-1	2	-1	0	0	#	0.65372	-0.915209	-1.30744	1.04595	1.04595	1.04595	0.261488	-0.915209	-0.915209
OG0000968	Myosin-7	myosin-8-like isoform X1	P:actin filament organization; P:actin filament-based movement; F:cytoskeletal motor activity; F:calmodulin binding; F:ATP binding; F:actin filament binding; C:myosin complex	P:GO:0007015; P:GO:0030048; F:GO:0003774; F:GO:0005516; F:GO:0005524; F:GO:0051015; C:GO:0016459	0	0	Cytoskeleton organisation.microfilament network.myosin microfilament-based motor protein activities.class XI myosin motor protein	#	0	9	-3	0	1	3	-1	1	0	-1	-2	0	-1	0	1	-1	#	2.18886	-0.88123	0.142134	-0.113707	0.909656	-0.88123	-0.625389	-0.113707	-0.625389
OG0001177	Myosin-binding protein 2	myosin-binding protein 2-like	F:myosin XI tail binding; C:integral component of membrane	F:GO:0080115; C:GO:0016021	0	0	Cytoskeleton organisation.microfilament network.myosin microfilament-based motor protein activities.myosin receptor MyoB activities.MyoB class-I myosin receptor	#	0	-2	-2	0	-1	2	0	1	0	0	2	0	1	0	0	0	#	-1.29505	-1.29505	-0.712276	0.453267	1.61881	1.03604	0.453267	-0.129505	-0.129505
OG0001490	Cytochrome P450 94A2	probable myosin-binding protein 4 isoform X1	F:monooxygenase activity; F:iron ion binding; F:oxidoreductase activity, acting on paired donors, with incorporation or reduction of molecular oxygen; F:heme binding; F:myosin XI tail binding; C:integral component of membrane	F:GO:0004497; F:GO:0005506; F:GO:0016705; F:GO:0020037; F:GO:0080115; C:GO:0016021	Acting on paired donors, with incorporation or reduction of molecular oxygen. The oxygen incorporated need not be derived from O(2)	EC:1.14	Cytoskeleton organisation.microfilament network.myosin microfilament-based motor protein activities.myosin receptor MyoB activities.MyoB class-I myosin receptor;Enzyme classification.EC_1 oxidoreductases.EC_1.14 oxidoreductase acting on paired donor with incorporation or reduction of molecular oxygen	#	0	-1	-2	0	-1	0	1	1	1	0	6	-1	0	0	0	0	#	-0.684672	-1.04714	-0.684672	0.765221	0.402748	2.21511	-0.322198	-0.322198	-0.322198
OG0001715	no annotation	myosin-binding protein 7	F:myosin XI tail binding; C:membrane; C:integral component of membrane	F:GO:0080115; C:GO:0016020; C:GO:0016021	0	0	Cytoskeleton organisation.microfilament network.myosin microfilament-based motor protein activities.myosin receptor MyoB activities.MyoB class-IIIb myosin receptor	#	0	-3	0	0	-2	1	0	0	1	1	2	0	0	0	0	-1	#	-1.74359	-0.358974	-1.28205	0.102564	0.564103	1.48718	0.564103	0.564103	0.102564
OG0000023	Tubulin beta-6 chain	tubulin beta chain-like	P:microtubule cytoskeleton organization; P:mitotic cell cycle; F:GTPase activity; F:structural constituent of cytoskeleton; F:GTP binding; C:cytoplasm; C:microtubule	P:GO:0000226; P:GO:0000278; F:GO:0003924; F:GO:0005200; F:GO:0005525; C:GO:0005737; C:GO:0005874	Nucleoside-triphosphate phosphatase	EC:3.6.1.15	Cytoskeleton organisation.microtubular network.alpha-beta-Tubulin heterodimer.beta-Tubulin component *(TUB)	#	1	-2	-7	1	-1	1	1	3	2	1	5	0	-5	2	1	0	#	-0.832405	-1.87775	-0.483957	0.735614	0.735614	1.08406	-0.658181	0.735614	0.56139
OG0000996	Kinesin-like protein KIN-4A	kinesin-like protein KIN-4A isoform X2	P:microtubule-based movement; P:mitotic spindle organization; P:cellulose microfibril organization; P:cytoskeleton-dependent intracellular transport; F:ATP binding; F:microtubule binding; F:plus-end-directed microtubule motor activity; F:hydrolase activity; C:cortical microtubule	P:GO:0007018; P:GO:0007052; P:GO:0010215; P:GO:0030705; F:GO:0005524; F:GO:0008017; F:GO:0008574; F:GO:0016787; C:GO:0055028	Hydrolases; Plus-end-directed kinesin ATPase	EC:3; EC:5.6.1.3	Cytoskeleton organisation.microtubular network.Kinesin microtubule-based motor protein activities.Kinesin-4-type motor protein;Cell wall organisation.cellulose.cellulose synthase complex (CSC).microtubule-dependent CSC insertion.matrix polysaccharide-trafficking kinesin *(FRA)	#	0	-1	-2	0	-1	0	1	1	1	1	3	0	0	0	-2	3	#	-0.938937	-1.32305	-0.938937	0.597505	0.213395	1.36573	0.213395	-0.554826	1.36573
OG0001507	Kinesin-like protein KIN-6	ATP binding microtubule motor family protein	P:microtubule-based movement; F:microtubule motor activity; F:ATP binding; F:microtubule binding; F:ATP hydrolysis activity; C:nucleus; C:kinesin complex; C:microtubule	P:GO:0007018; F:GO:0003777; F:GO:0005524; F:GO:0008017; F:GO:0016887; C:GO:0005634; C:GO:0005871; C:GO:0005874	Nucleoside-triphosphate phosphatase	EC:3.6.1.15	Cytoskeleton organisation.microtubular network.Kinesin microtubule-based motor protein activities.Kinesin-6-type motor protein	#	0	6	0	-1	0	0	1	0	0	0	5	-2	0	0	0	0	#	1.92186	0.0349428	-0.279543	0.0349428	-0.279543	1.29288	-0.908514	-0.908514	-0.908514
OG0000471	Kinesin-like protein KIN-7E	kinesin-like protein KIN-7E	P:microtubule-based movement; F:microtubule motor activity; F:ATP binding; F:microtubule binding; C:microtubule; C:integral component of membrane	P:GO:0007018; F:GO:0003777; F:GO:0005524; F:GO:0008017; C:GO:0005874; C:GO:0016021	0	0	Cytoskeleton organisation.microtubular network.Kinesin microtubule-based motor protein activities.Kinesin-7-type motor protein	#	0	0	-4	1	5	-1	2	1	0	0	4	-2	-1	-1	0	-2	#	-0.116605	-1.16605	1.45756	0.932842	0.145756	1.1952	-0.641329	-0.641329	-1.16605
OG0000503	Kinesin-like protein KIN-7K, chloroplastic	P-loop containing nucleoside triphosphate hydrolases superfamily protein	P:microtubule-based movement; F:microtubule motor activity; F:ATP binding; F:microtubule binding; F:ATP hydrolysis activity; C:kinesin complex; C:microtubule; C:chloroplast	P:GO:0007018; F:GO:0003777; F:GO:0005524; F:GO:0008017; F:GO:0016887; C:GO:0005871; C:GO:0005874; C:GO:0009507	Nucleoside-triphosphate phosphatase	EC:3.6.1.15	Cytoskeleton organisation.microtubular network.Kinesin microtubule-based motor protein activities.Kinesin-7-type motor protein	#	0	4	-3	0	-2	3	0	1	1	0	5	-1	0	0	-1	1	#	0.843274	-1.37032	-1.05409	0.210819	1.1595	1.47573	-0.421637	-0.737865	-0.105409
OG0001290	Kinesin-like protein KIN-7D, mitochondrial	kinesin-like protein KIN-7D, mitochondrial isoform X2	P:microtubule-based movement; F:microtubule motor activity; F:ATP binding; F:microtubule binding; F:ATP hydrolysis activity; C:kinesin complex; C:microtubule	P:GO:0007018; F:GO:0003777; F:GO:0005524; F:GO:0008017; F:GO:0016887; C:GO:0005871; C:GO:0005874	Nucleoside-triphosphate phosphatase	EC:3.6.1.15	Cytoskeleton organisation.microtubular network.Kinesin microtubule-based motor protein activities.Kinesin-7-type motor protein	#	0	-2	-1	0	-1	0	0	-1	1	1	5	0	1	0	-3	3	#	-0.990724	-0.672277	-0.672277	-0.35383	-0.35383	1.8753	0.601511	-0.672277	1.2384
OG0001311	Filament-like plant protein (Fragment)	filament-like plant protein	0	0	0	0	Cytoskeleton organisation.microtubular network.microtubule dynamics.cortical microtubule organisation.recruiting factor of Exocyst complex *(VETH)	#	0	-2	-1	0	0	6	0	4	1	0	0	0	0	0	0	2	#	-1.04893	-0.793787	-0.538641	0.737088	2.26796	-0.283496	-0.283496	-0.283496	0.226796
OG0000809	Filament-like plant protein 4	filament-like plant protein 4	C:integral component of membrane	C:GO:0016021	0	0	Cytoskeleton organisation.microtubular network.microtubule dynamics.microtubule assembly factor *(TCS1)	#	0	2	-3	0	-3	4	1	4	0	0	1	-1	-1	0	0	0	#	0.353209	-0.971324	-0.971324	1.14793	1.94265	0.0883022	-0.706417	-0.441511	-0.441511
OG0000324	Protein WVD2-like 5	protein WVD2-like 6 isoform X1	C:cytoskeleton	C:GO:0005856	0	0	Cytoskeleton organisation.microtubular network.microtubule dynamics.microtubule-stabilizing factor *(WDL)	#	0	1	-3	0	-3	2	1	4	1	0	7	-2	0	-1	0	-1	#	-0.0240406	-0.889503	-0.889503	1.05779	1.27415	1.49052	-0.456772	-0.673137	-0.889503
OG0000562	no annotation	protein WVD2-like 7 isoform X1	C:cytoplasm; C:microtubule	C:GO:0005737; C:GO:0005874	0	0	Cytoskeleton organisation.microtubular network.microtubule dynamics.microtubule-stabilizing factor *(WDL)	#	0	-4	2	0	0	1	-2	0	1	1	3	0	-1	0	-1	3	#	-1.85278	0.275946	-0.433629	-0.788417	0.275946	1.34031	-0.0788417	-0.0788417	1.34031
OG0000770	Protein WVD2-like 2	protein WAVE-DAMPENED 2-like isoform X2	P:microtubule cytoskeleton organization; F:microtubule binding; C:cytoplasm; C:microtubule	P:GO:0000226; F:GO:0008017; C:GO:0005737; C:GO:0005874	0	0	Cytoskeleton organisation.microtubular network.microtubule dynamics.microtubule-stabilizing factor *(WDL)	#	0	-3	-1	0	-2	5	0	4	1	0	4	0	2	-1	-1	0	#	-1.1201	-0.651221	-0.88566	0.755416	1.92761	0.755416	0.286537	-0.651221	-0.416781
OG0001635	Protein WVD2-like 3	protein WVD2-like 3 isoform X2	P:microtubule cytoskeleton organization; F:microtubule binding; C:cytoplasm; C:microtubule	P:GO:0000226; F:GO:0008017; C:GO:0005737; C:GO:0005874	0	0	Cytoskeleton organisation.microtubular network.microtubule dynamics.microtubule-stabilizing factor *(WDL)	#	0	2	-2	0	5	-2	2	0	0	0	3	0	-1	0	1	-1	#	0.501296	-1.13931	1.73175	0.501296	-1.13931	0.911448	-0.729158	0.0911448	-0.729158
OG0001932	no annotation	Outer arm dynein light chain 1 protein, putative isoform 1	P:microtubule cytoskeleton organization; P:drought recovery; P:negative regulation of growth; F:microtubule binding; F:protein kinase binding; C:cytoplasm	P:GO:0000226; P:GO:0009819; P:GO:0045926; F:GO:0008017; F:GO:0019901; C:GO:0005737	0	0	Cytoskeleton organisation.microtubular network.microtubule dynamics.regulatory protein *(MASP)	#	0	1	0	0	0	0	-1	0	0	0	6	0	0	0	0	-1	#	0.208869	-0.261087	-0.261087	-0.731043	-0.261087	2.55865	-0.261087	-0.261087	-0.731043
OG0001931	DNA-(apurinic or apyrimidinic site) endonuclease, chloroplastic	DNA-(apurinic or apyrimidinic site) lyase, chloroplastic isoform X1	P:DNA repair; P:nucleic acid phosphodiester bond hydrolysis; F:DNA binding; F:endonuclease activity; F:metal ion binding	P:GO:0006281; P:GO:0090305; F:GO:0003677; F:GO:0004519; F:GO:0046872	Acting on ester bonds	EC:3.1	DNA damage response.base excision repair (BER).apurinic/apyrimidinic (AP) endonuclease activities.AP-endonuclease *(ARP);Enzyme classification.EC_4 lyases.EC_4.2 carbon-oxygen lyase	#	0	1	0	0	-2	6	-2	2	0	0	0	0	-1	0	1	-2	#	0.14792	-0.1849	-0.85054	-0.1849	2.47766	-0.1849	-0.51772	0.14792	-0.85054
OG0001784	Serine/threonine-protein kinase ATM	serine/threonine-protein kinase ATM isoform X1	P:DNA damage checkpoint signaling; P:telomere maintenance; P:DNA repair; P:protein phosphorylation; P:RNA splicing; P:negative regulation of TORC1 signaling; P:regulation of response to DNA damage stimulus; F:protein serine/threonine kinase activity; F:protein serine/threonine/tyrosine kinase activity; F:ATP binding; F:protein serine kinase activity; C:nucleus; C:integral component of membrane	P:GO:0000077; P:GO:0000723; P:GO:0006281; P:GO:0006468; P:GO:0008380; P:GO:1904262; P:GO:2001020; F:GO:0004674; F:GO:0004712; F:GO:0005524; F:GO:0106310; C:GO:0005634; C:GO:0016021	Dual-specificity kinase	EC:2.7.12.1	DNA damage response.DNA damage sensing and signalling.ATM pathway.DNA double-strand break transducer kinase *(ATM)	#	0	1	-1	0	1	1	-1	0	0	0	17	-1	0	0	0	0	#	-0.114332	-0.45733	-0.114332	-0.45733	-0.114332	2.62964	-0.45733	-0.45733	-0.45733
OG0000975	Cell cycle checkpoint protein RAD17	cell cycle checkpoint protein RAD17 isoform X2	P:DNA damage checkpoint signaling; P:DNA repair; P:mitotic DNA replication checkpoint signaling; F:chromatin binding; F:ATP binding; C:nucleus	P:GO:0000077; P:GO:0006281; P:GO:0033314; F:GO:0003682; F:GO:0005524; C:GO:0005634	0	0	DNA damage response.DNA damage sensing and signalling.ATR pathway.9-1-1 complex recruiting factor *(RAD17)	#	0	-2	-1	0	-2	1	0	2	0	0	8	-1	-1	0	1	-1	#	-0.719958	-0.42543	-0.719958	0.458155	0.752684	2.22533	-0.719958	-0.130902	-0.719958
OG0001610	DNA repair protein REV1	DNA repair protein REV1 isoform X1	P:DNA replication; P:error-prone translesion synthesis; P:error-free translesion synthesis; F:damaged DNA binding; F:DNA-directed DNA polymerase activity; F:deoxycytidyl transferase activity; F:metal ion binding; C:nucleus	P:GO:0006260; P:GO:0042276; P:GO:0070987; F:GO:0003684; F:GO:0003887; F:GO:0017125; F:GO:0046872; C:GO:0005634	DNA-directed DNA polymerase	EC:2.7.7.7	DNA damage response.DNA repair polymerase activities.DNA polymerase *(REV1)	#	0	-1	-2	0	2	1	0	1	0	0	11	-2	0	0	0	0	#	-0.422629	-0.660357	0.290557	0.0528286	0.290557	2.43012	-0.660357	-0.660357	-0.660357
OG0001436	no annotation	BRISC complex subunit Abraxas 2-like	F:polyubiquitin modification-dependent protein binding; C:nucleus	F:GO:0031593; C:GO:0005634	0	0	DNA damage response.homologous recombination repair (HR).BRCC regulatory holo-complex.BRCA1-A deubiquitination complex.component *(ABRAXAS)	#	0	-1	-1	0	3	2	0	1	0	0	6	-1	0	0	0	0	#	-0.734631	-0.734631	0.821058	0.0432136	0.821058	1.98782	-0.734631	-0.734631	-0.734631
OG0001456	DNA repair protein RAD51 homolOG 4	DNA repair protein RAD51 homolog 4-like isoform X1	P:telomere maintenance; P:double-strand break repair via homologous recombination; P:reciprocal meiotic recombination; P:somatic cell DNA recombination; P:strand invasion; P:positive regulation of defense response to bacterium; F:four-way junction DNA binding; F:single-stranded DNA binding; F:monooxygenase activity; F:iron ion binding; F:ATP binding; F:ATP-dependent activity, acting on DNA; F:oxi…	P:GO:0000723; P:GO:0000724; P:GO:0007131; P:GO:0016444; P:GO:0042148; P:GO:1900426; F:GO:0000400; F:GO:0003697; F:GO:0004497; F:GO:0005506; F:GO:0005524; F:GO:0008094; F:GO:0016705; F:GO:0020037; C:GO:0005657; C:GO:0016021; C:GO:0033063	Acting on paired donors, with incorporation or reduction of molecular oxygen. The oxygen incorporated need not be derived from O(2)	EC:1.14	DNA damage response.homologous recombination repair (HR).single-strand annealing (SSA) pathway.protein factor *(RAD51D)	#	0	2	-2	0	2	1	-1	0	0	0	10	-1	-1	0	1	-1	#	0.2932	-0.762319	0.2932	-0.498439	0.02932	2.40424	-0.762319	-0.23456	-0.762319
OG0000064	Ubiquitin C-terminal hydrolase 13	ubiquitin carboxyl-terminal hydrolase 13-like isoform X2	P:ubiquitin-dependent protein catabolic process; P:protein deubiquitination; P:regulation of protein stability; F:cysteine-type endopeptidase activity; F:cysteine-type deubiquitinase activity; C:nucleus; C:cytosol	P:GO:0006511; P:GO:0016579; P:GO:0031647; F:GO:0004197; F:GO:0004843; C:GO:0005634; C:GO:0005829	Acting on peptide bonds (peptidases); Ubiquitinyl hydrolase 1	EC:3.4.22; EC:3.4.19.12	DNA damage response.nucleotide excision repair (NER).transcription-coupled nucleotide excision repair (TC-NER).deubiquitinase *(UBP12-13);Protein homeostasis.ubiquitin-proteasome system.ubiquitin-fold protein deconjugation.UBQ deconjugation.UBP deubiquitinase activities.deubiquitinase *(UBP12-13)	#	0	-1	-4	1	-4	4	-3	0	2	1	9	-1	2	-1	2	-3	#	-0.586397	-1.13235	-0.950368	-0.404412	0.869486	1.9614	0.505515	0.32353	-0.586397
OG0000030	Berberine bridge enzyme-like 28	FAD-binding Berberine family protein	P:response to salt stress; F:oxidoreductase activity; F:FAD binding; C:extracellular region; C:plant-type cell wall	P:GO:0009651; F:GO:0016491; F:GO:0071949; C:GO:0005576; C:GO:0009505	Oxidoreductases	EC:1	Enzyme classification.EC_1 oxidoreductases.EC_1.1 oxidoreductase acting on CH-OH group of donor	#	1	-5	-7	3	4	1	2	2	2	1	10	-1	1	-1	1	-2	#	-1.29391	-1.70491	0.350116	0.62412	0.487118	1.58313	0.213114	0.0761122	-0.334894
OG0000225	NADPH-dependent aldo-keto reductase, chloroplastic	Aldo-keto reductase family 4 member C9	F:alditol:NADP+ 1-oxidoreductase activity; C:cytosol	F:GO:0004032; C:GO:0005829	Aldose reductase	EC:1.1.1.21	Enzyme classification.EC_1 oxidoreductases.EC_1.1 oxidoreductase acting on CH-OH group of donor	#	0	6	-3	0	0	1	1	2	0	0	6	-2	-2	0	1	-1	#	1.35088	-0.977229	-0.201194	0.574841	0.574841	1.35088	-1.23591	-0.459873	-0.977229
OG0000835	Berberine bridge enzyme-like 17	berberine bridge enzyme-like 4	F:flavin adenine dinucleotide binding	F:GO:0050660	0	0	Enzyme classification.EC_1 oxidoreductases.EC_1.1 oxidoreductase acting on CH-OH group of donor	#	0	2	0	0	1	2	0	1	0	0	0	0	-1	0	-1	1	#	1.00791	-0.503953	0.251976	0.251976	1.76383	-0.503953	-1.25988	-1.25988	0.251976
OG0000928	Probable mannitol dehydrOGenase	probable mannitol dehydrogenase	P:lignin biosynthetic process; F:zinc ion binding; F:cinnamyl-alcohol dehydrogenase activity	P:GO:0009809; F:GO:0008270; F:GO:0045551	Cinnamyl-alcohol dehydrogenase	EC:1.1.1.195	Enzyme classification.EC_1 oxidoreductases.EC_1.1 oxidoreductase acting on CH-OH group of donor	#	0	2	-1	0	-3	0	0	0	1	0	1	0	-1	0	1	-1	#	0.933333	-0.866667	-2.06667	0.333333	0.333333	0.933333	-0.266667	0.933333	-0.266667
OG0001421	Probable aldo-keto reductase 1	probable aldo-keto reductase 1	F:aldo-keto reductase (NADP) activity; C:cytoplasm	F:GO:0004033; C:GO:0005737	Acting on the CH-OH group of donors	EC:1.1.1	Enzyme classification.EC_1 oxidoreductases.EC_1.1 oxidoreductase acting on CH-OH group of donor	#	0	-3	0	1	3	1	1	3	0	0	2	-2	-1	0	0	-1	#	-1.23443	-0.308607	0.92582	1.23443	1.23443	0.617213	-0.92582	-0.617213	-0.92582
OG0001923	(+)-neomenthol dehydrOGenase	(+)-neomenthol dehydrogenase-like	F:oxidoreductase activity, acting on the CH-OH group of donors, NAD or NADP as acceptor; C:membrane	F:GO:0016616; C:GO:0016020	Acting on the CH-OH group of donors	EC:1.1.1	Enzyme classification.EC_1 oxidoreductases.EC_1.1 oxidoreductase acting on CH-OH group of donor	#	0	2	-2	0	5	2	-1	0	-1	0	0	-1	0	0	0	-1	#	0.938937	-0.597505	2.09127	-0.597505	0.554826	-0.213395	-0.597505	-0.597505	-0.981616
OG0002024	Non-functional NADPH-dependent codeinone reductase 2	non-functional NADPH-dependent codeinone reductase 2-like	F:oxidoreductase activity, acting on the CH-OH group of donors, NAD or NADP as acceptor	F:GO:0016616	Acting on the CH-OH group of donors	EC:1.1.1	Enzyme classification.EC_1 oxidoreductases.EC_1.1 oxidoreductase acting on CH-OH group of donor	#	0	-1	-1	0	-1	-1	0	0	0	1	1	1	1	0	0	0	#	-0.933333	-0.933333	-0.933333	-0.333333	-0.933333	0.866667	1.46667	0.866667	0.866667
OG0001053	L-ascorbate oxidase homolOG	L-ascorbate oxidase homolog	F:copper ion binding; F:oxidoreductase activity	F:GO:0005507; F:GO:0016491	Oxidoreductases	EC:1	Enzyme classification.EC_1 oxidoreductases.EC_1.10 oxidoreductase acting on diphenol or related substance as donor	#	0	1	-2	0	-2	0	3	2	0	0	-1	0	0	0	0	0	#	0.305888	-1.07061	-1.07061	2.14121	0.764719	-0.611775	-0.152944	-0.152944	-0.152944
OG0001678	L-ascorbate oxidase homolOG	L-ascorbate oxidase homolog	F:copper ion binding; F:oxidoreductase activity	F:GO:0005507; F:GO:0016491	Oxidoreductases	EC:1	Enzyme classification.EC_1 oxidoreductases.EC_1.10 oxidoreductase acting on diphenol or related substance as donor	#	0	-1	-1	0	-1	1	0	1	1	0	1	0	0	0	0	0	#	-1.20009	-1.20009	-1.20009	0.825064	1.50012	0.825064	0.150012	0.150012	0.150012
OG0000435	Cytochrome P450 71D10	cytochrome P450 71D10-like	F:monooxygenase activity; F:iron ion binding; F:oxidoreductase activity, acting on paired donors, with incorporation or reduction of molecular oxygen; F:heme binding; C:integral component of membrane	F:GO:0004497; F:GO:0005506; F:GO:0016705; F:GO:0020037; C:GO:0016021	Acting on paired donors, with incorporation or reduction of molecular oxygen. The oxygen incorporated need not be derived from O(2)	EC:1.14	Enzyme classification.EC_1 oxidoreductases.EC_1.14 oxidoreductase acting on paired donor with incorporation or reduction of molecular oxygen	#	0	-4	-2	1	3	6	-1	4	0	0	-3	0	0	0	-1	2	#	-1.25926	-0.814815	0.518519	0.518519	2.07407	-0.814815	-0.148148	-0.37037	0.296296
OG0000653	Cytochrome P450 72A397	cytochrome P450 72A15-like	F:monooxygenase activity; F:iron ion binding; F:oxidoreductase activity, acting on paired donors, with incorporation or reduction of molecular oxygen; F:heme binding; C:integral component of membrane	F:GO:0004497; F:GO:0005506; F:GO:0016705; F:GO:0020037; C:GO:0016021	Acting on paired donors, with incorporation or reduction of molecular oxygen. The oxygen incorporated need not be derived from O(2)	EC:1.14	Enzyme classification.EC_1 oxidoreductases.EC_1.14 oxidoreductase acting on paired donor with incorporation or reduction of molecular oxygen	#	0	5	1	0	-1	-1	1	1	0	-1	1	-1	0	0	-1	0	#	2.04124	0.408248	-0.408248	0.816497	0	0	-0.816497	-1.22474	-0.816497
OG0000669	11-hydroxysugiol 20-monooxygenase	labd-13Z-ene-9,15,16-triol synthase, chloroplastic-like	P:RNA phosphodiester bond hydrolysis, endonucleolytic; F:nucleic acid binding; F:monooxygenase activity; F:RNA-DNA hybrid ribonuclease activity; F:iron ion binding; F:oxidoreductase activity, acting on paired donors, with incorporation or reduction of molecular oxygen; F:heme binding; C:integral component of membrane	P:GO:0090502; F:GO:0003676; F:GO:0004497; F:GO:0004523; F:GO:0005506; F:GO:0016705; F:GO:0020037; C:GO:0016021	Acting on ester bonds; Acting on paired donors, with incorporation or reduction of molecular oxygen. The oxygen incorporated need not be derived from O(2); Ribonuclease H	EC:3.1.30; EC:1.14; EC:3.1.26.4	Enzyme classification.EC_1 oxidoreductases.EC_1.14 oxidoreductase acting on paired donor with incorporation or reduction of molecular oxygen	#	0	-3	0	0	-1	2	3	4	0	0	3	-1	0	0	1	-1	#	-1.13137	-0.282843	-0.565685	1.69706	1.41421	0.565685	-0.565685	-0.282843	-0.848528
OG0000708	Gibberellin 20 oxidase 2	2-oxoglutarate-Fe(II) type oxidoreductase-like	F:oxidoreductase activity; F:metal ion binding	F:GO:0016491; F:GO:0046872	Oxidoreductases	EC:1	Enzyme classification.EC_1 oxidoreductases.EC_1.14 oxidoreductase acting on paired donor with incorporation or reduction of molecular oxygen	#	0	2	-3	0	1	3	0	1	0	-1	5	-2	-1	0	0	0	#	0.663914	-0.908514	0.349428	0.349428	1.29288	1.29288	-1.223	-0.908514	-0.908514
OG0000890	Cytochrome P450 71B36	cytochrome P450 71B37-like	F:monooxygenase activity; F:iron ion binding; F:oxidoreductase activity, acting on paired donors, with incorporation or reduction of molecular oxygen; F:heme binding; C:integral component of membrane	F:GO:0004497; F:GO:0005506; F:GO:0016705; F:GO:0020037; C:GO:0016021	Acting on paired donors, with incorporation or reduction of molecular oxygen. The oxygen incorporated need not be derived from O(2)	EC:1.14	Enzyme classification.EC_1 oxidoreductases.EC_1.14 oxidoreductase acting on paired donor with incorporation or reduction of molecular oxygen	#	0	4	5	-1	-1	0	0	-3	0	0	1	0	-1	0	1	0	#	1.40351	1.7193	-0.491228	-1.12281	-1.12281	0.140351	-0.491228	0.140351	-0.175439
OG0001302	Desmethylyatein synthase	cytochrome P450 71A1-like	F:monooxygenase activity; F:iron ion binding; F:oxidoreductase activity, acting on paired donors, with incorporation or reduction of molecular oxygen; F:heme binding; C:integral component of membrane	F:GO:0004497; F:GO:0005506; F:GO:0016705; F:GO:0020037; C:GO:0016021	Acting on paired donors, with incorporation or reduction of molecular oxygen. The oxygen incorporated need not be derived from O(2)	EC:1.14	Enzyme classification.EC_1 oxidoreductases.EC_1.14 oxidoreductase acting on paired donor with incorporation or reduction of molecular oxygen	#	0	-3	-1	0	-1	1	3	3	1	0	1	0	-1	0	0	-1	#	-1.30917	-0.672277	-0.672277	1.8753	1.2384	0.283064	-0.35383	-0.035383	-0.35383
OG0001688	Cytochrome P450 83B1	cytochrome P450 83B1-like	F:monooxygenase activity; F:iron ion binding; F:oxidoreductase activity, acting on paired donors, with incorporation or reduction of molecular oxygen; F:heme binding; C:integral component of membrane	F:GO:0004497; F:GO:0005506; F:GO:0016705; F:GO:0020037; C:GO:0016021	Acting on paired donors, with incorporation or reduction of molecular oxygen. The oxygen incorporated need not be derived from O(2)	EC:1.14	Enzyme classification.EC_1 oxidoreductases.EC_1.14 oxidoreductase acting on paired donor with incorporation or reduction of molecular oxygen	#	0	-1	-2	0	2	2	1	4	0	0	1	-1	-1	0	-1	1	#	-0.586293	-0.916083	0.403076	1.39245	1.72224	0.0732866	-0.916083	-0.916083	-0.256503
OG0001708	Cytochrome P450 81Q32	cytochrome P450 81F3	P:defense response to other organism; F:monooxygenase activity; F:iron ion binding; F:oxidoreductase activity, acting on paired donors, with incorporation or reduction of molecular oxygen; F:heme binding	P:GO:0098542; F:GO:0004497; F:GO:0005506; F:GO:0016705; F:GO:0020037	Acting on paired donors, with incorporation or reduction of molecular oxygen. The oxygen incorporated need not be derived from O(2)	EC:1.14	Enzyme classification.EC_1 oxidoreductases.EC_1.14 oxidoreductase acting on paired donor with incorporation or reduction of molecular oxygen	#	0	-3	3	0	3	0	0	1	0	0	1	0	1	0	0	0	#	-2.11368	1.24334	1.24334	0.124334	0.124334	0.124334	0.124334	-0.435169	-0.435169
OG0001746	Cytochrome P450 736A117	Cytochrome P450	F:monooxygenase activity; F:iron ion binding; F:oxidoreductase activity, acting on paired donors, with incorporation or reduction of molecular oxygen; F:heme binding; C:integral component of membrane	F:GO:0004497; F:GO:0005506; F:GO:0016705; F:GO:0020037; C:GO:0016021	Acting on paired donors, with incorporation or reduction of molecular oxygen. The oxygen incorporated need not be derived from O(2)	EC:1.14	Enzyme classification.EC_1 oxidoreductases.EC_1.14 oxidoreductase acting on paired donor with incorporation or reduction of molecular oxygen	#	0	20	-1	-1	-1	0	0	-1	0	0	0	0	0	-1	-1	0	#	2.65564	-0.228934	-0.366295	-0.366295	-0.366295	-0.228934	-0.228934	-0.503655	-0.366295
OG0001829	Beta-amyrin 28-monooxygenase	beta-amyrin 28-monooxygenase-like	P:sterol metabolic process; F:monooxygenase activity; F:iron ion binding; F:oxidoreductase activity, acting on paired donors, with incorporation or reduction of molecular oxygen; F:heme binding	P:GO:0016125; F:GO:0004497; F:GO:0005506; F:GO:0016705; F:GO:0020037	Acting on paired donors, with incorporation or reduction of molecular oxygen. The oxygen incorporated need not be derived from O(2)	EC:1.14	Enzyme classification.EC_1 oxidoreductases.EC_1.14 oxidoreductase acting on paired donor with incorporation or reduction of molecular oxygen	#	0	0	-2	0	1	0	0	-1	0	1	1	1	0	0	0	1	#	-0.3849	-1.5396	0.19245	-0.96225	-0.96225	0.7698	0.7698	0.7698	1.34715
OG0001905	Probable 2-oxOGlutarate-dependent dioxygenase At3g50210	probable 2-oxoglutarate-dependent dioxygenase At3g49630 isoform X1	F:metal ion binding; F:dioxygenase activity	F:GO:0046872; F:GO:0051213	Oxidoreductases	EC:1	Enzyme classification.EC_1 oxidoreductases.EC_1.14 oxidoreductase acting on paired donor with incorporation or reduction of molecular oxygen	#	0	5	-2	0	1	1	0	0	0	0	3	-1	0	0	0	0	#	1.98212	-1.13972	0.198212	-0.247765	0.198212	1.09016	-0.693741	-0.693741	-0.693741
OG0000732	2-alkenal reductase (NADP(+)-dependent)	Alcohol dehydrogenase superfamily	P:response to oxidative stress; F:2-alkenal reductase [NAD(P)+] activity	P:GO:0006979; F:GO:0032440	2-alkenal reductase (NAD(P)(+))	EC:1.3.1.74	Enzyme classification.EC_1 oxidoreductases.EC_1.3 oxidoreductase acting on CH-CH group of donor	#	0	11	-2	0	0	1	-2	0	0	0	0	0	-2	0	1	0	#	2.54017	-0.690263	-0.193274	-0.690263	0.055221	-0.193274	-0.690263	0.055221	-0.193274
OG0001287	Primary amine oxidase	Copper methylamine oxidase	P:amine metabolic process; F:copper ion binding; F:primary amine oxidase activity; F:quinone binding; F:tryptamine:oxygen oxidoreductase (deaminating) activity; F:aminoacetone:oxygen oxidoreductase(deaminating) activity; F:phenethylamine:oxygen oxidoreductase (deaminating) activity	P:GO:0009308; F:GO:0005507; F:GO:0008131; F:GO:0048038; F:GO:0052593; F:GO:0052594; F:GO:0052596	Primary-amine oxidase	EC:1.4.3.21	Enzyme classification.EC_1 oxidoreductases.EC_1.4 oxidoreductase acting on CH-NH2 group of donor	#	0	-2	-2	0	0	0	0	0	1	1	4	0	-2	0	2	0	#	-1.18773	-1.18773	-0.42419	-0.042419	-0.042419	1.86644	-0.42419	1.10289	0.339352
OG0000305	Probable methyltransferase TCM_000331	Salicylate carboxymethyltransferase	P:methylation; F:S-adenosylmethionine-dependent methyltransferase activity; F:metal ion binding	P:GO:0032259; F:GO:0008757; F:GO:0046872	Transferring one-carbon groups	EC:2.1.1	Enzyme classification.EC_2 transferases.EC_2.1 transferase transferring one-carbon group	#	0	0	2	0	-2	0	1	1	0	0	-1	0	0	0	0	0	#	-0.170716	1.36573	-1.70716	1.36573	0.597505	-0.938937	-0.170716	-0.170716	-0.170716
OG0001430	Trans-resveratrol di-O-methyltransferase	trans-resveratrol di-O-methyltransferase-like	P:methylation; F:O-methyltransferase activity; F:protein dimerization activity	P:GO:0032259; F:GO:0008171; F:GO:0046983	Transferring one-carbon groups	EC:2.1.1	Enzyme classification.EC_2 transferases.EC_2.1 transferase transferring one-carbon group	#	0	-3	-1	0	-2	4	-1	2	1	0	0	0	2	0	-1	1	#	-1.33333	-0.666667	-1	0.333333	2	0	0.666667	-0.333333	0.333333
OG0001459	Histone-lysine N-methyltransferase ASHH2	histone-lysine N-methyltransferase ASHH2-like isoform X1	P:histone H3-K36 methylation; F:zinc ion binding; F:histone methyltransferase activity (H3-K36 specific); C:nucleus; C:chromosome	P:GO:0010452; F:GO:0008270; F:GO:0046975; C:GO:0005634; C:GO:0005694	Transferring one-carbon groups	EC:2.1.1	Enzyme classification.EC_2 transferases.EC_2.1 transferase transferring one-carbon group	#	0	-1	-2	0	-1	0	2	1	0	0	11	-1	0	0	0	0	#	-0.463454	-0.708813	-0.463454	0.517979	0.027262	2.48084	-0.463454	-0.463454	-0.463454
OG0000616	Benzyl alcohol O-benzoyltransferase	benzyl alcohol O-benzoyltransferase-like	P:fruit ripening, climacteric; F:acyltransferase activity, transferring groups other than amino-acyl groups	P:GO:0009836; F:GO:0016747	Acyltransferases	EC:2.3.1	Enzyme classification.EC_2 transferases.EC_2.3 acyltransferase	#	0	-2	-2	1	0	2	0	1	1	0	6	0	0	0	1	-1	#	-1.29288	-1.29288	-0.349428	0.279543	0.908514	1.85197	-0.0349428	0.279543	-0.349428
OG0001150	Uncharacterized acetyltransferase At3g50280	uncharacterized acetyltransferase At3g50280-like	F:acyltransferase activity, transferring groups other than amino-acyl groups	F:GO:0016747	Acyltransferases	EC:2.3.1	Enzyme classification.EC_2 transferases.EC_2.3 acyltransferase	#	0	4	-3	0	-1	0	1	0	0	0	2	0	-1	0	2	-2	#	1.69894	-1.44909	-0.549657	0.349781	-0.0999376	0.7995	-0.549657	0.7995	-0.999376
OG0001570	Shikimate O-hydroxycinnamoyltransferase	shikimate O-hydroxycinnamoyltransferase-like	F:acyltransferase activity, transferring groups other than amino-acyl groups	F:GO:0016747	Acyltransferases	EC:2.3.1	Enzyme classification.EC_2 transferases.EC_2.3 acyltransferase	#	0	-3	-1	1	4	1	1	2	0	-1	-1	0	0	0	0	0	#	-1.40962	-0.684672	1.49017	1.12769	1.12769	-0.684672	-0.322198	-0.322198	-0.322198
OG0000126	XylOGlucan endotransglucosylase/hydrolase protein 22	probable xyloglucan endotransglucosylase/hydrolase protein 23	P:xyloglucan metabolic process; P:cell wall biogenesis; P:cell wall organization; F:hydrolase activity, hydrolyzing O-glycosyl compounds; F:xyloglucan:xyloglucosyl transferase activity; C:apoplast	P:GO:0010411; P:GO:0042546; P:GO:0071555; F:GO:0004553; F:GO:0016762; C:GO:0048046	Xyloglucan:xyloglucosyl transferase; Glycosylases	EC:2.4.1.207; EC:3.2.1	Enzyme classification.EC_2 transferases.EC_2.4 glycosyltransferase	#	0	-1	-1	0	3	1	0	2	0	0	4	-1	2	-2	-1	0	#	-0.509804	-0.509804	0.901961	0.54902	0.901961	1.2549	0.196078	-1.56863	-1.21569
OG0000354	Probable alpha,alpha-trehalose-phosphate synthase [UDP-forming] 9	probable alpha,alpha-trehalose-phosphate synthase [UDP-forming] 9	P:trehalose biosynthetic process; P:trehalose metabolism in response to stress; F:glycosyltransferase activity	P:GO:0005992; P:GO:0070413; F:GO:0016757	Glycosyltransferases	EC:2.4	Enzyme classification.EC_2 transferases.EC_2.4 glycosyltransferase	#	0	4	-3	0	-1	-1	0	-2	0	1	16	-1	-1	-1	0	0	#	0.472866	-0.630488	-0.315244	-0.472866	-0.630488	2.52195	-0.315244	-0.315244	-0.315244
OG0000450	Phloretin 4-O-glucosyltransferase	crocetin glucosyltransferase, chloroplastic-like	F:quercetin 3-O-glucosyltransferase activity; F:quercetin 7-O-glucosyltransferase activity	F:GO:0080043; F:GO:0080044	Glycosyltransferases	EC:2.4.1	Enzyme classification.EC_2 transferases.EC_2.4 glycosyltransferase	#	0	0	-4	0	0	2	-1	1	1	0	1	0	-2	0	0	1	#	-0.247765	-2.03167	-0.247765	0.198212	1.53614	0.644188	-0.693741	0.198212	0.644188
OG0000567	7-deoxylOGanetic acid glucosyltransferase	UDP-glycosyltransferase 85A1	F:UDP-glycosyltransferase activity	F:GO:0008194	Glycosyltransferases	EC:2.4	Enzyme classification.EC_2 transferases.EC_2.4 glycosyltransferase	#	0	-3	-2	1	6	8	-1	4	0	0	-2	0	0	0	1	-2	#	-1.02035	-0.824967	0.933515	0.347354	2.10584	-0.62958	-0.238806	-0.0434193	-0.62958
OG0000613	UDP-glycosyltransferase 73C25	UDP-glycosyltransferase 73C6-like	P:cytoplasmic translational elongation; F:structural constituent of ribosome; F:UDP-glycosyltransferase activity; C:cytosolic large ribosomal subunit	P:GO:0002182; F:GO:0003735; F:GO:0008194; C:GO:0022625	Glycosyltransferases	EC:2.4	Enzyme classification.EC_2 transferases.EC_2.4 glycosyltransferase	#	0	2	1	0	1	0	1	0	0	0	1	-1	-1	0	0	-1	#	1.30002	0.611775	0.611775	0.611775	-0.0764719	0.611775	-1.45297	-0.764719	-1.45297
OG0001907	7-deoxylOGanetin glucosyltransferase	7-deoxyloganetin glucosyltransferase-like	F:quercetin 3-O-glucosyltransferase activity; F:quercetin 7-O-glucosyltransferase activity	F:GO:0080043; F:GO:0080044	Glycosyltransferases	EC:2.4.1	Enzyme classification.EC_2 transferases.EC_2.4 glycosyltransferase	#	0	4	0	0	-1	2	0	0	0	0	2	0	-1	0	-1	0	#	1.97951	-0.319275	-0.893971	-0.319275	0.830116	0.830116	-0.893971	-0.893971	-0.319275
OG0000065	LEAF RUST 10 DISEASE-RESISTANCE LOCUS RECEPTOR-LIKE PROTEIN KINASE-like 2.1	LEAF RUST 10 DISEASE-RESISTANCE LOCUS RECEPTOR-LIKE PROTEIN KINASE-like 2.1	P:protein phosphorylation; F:protein kinase activity; F:ATP binding; F:polysaccharide binding; C:integral component of membrane	P:GO:0006468; F:GO:0004672; F:GO:0005524; F:GO:0030247; C:GO:0016021	Transferring phosphorus-containing groups	EC:2.7.1	Enzyme classification.EC_2 transferases.EC_2.7 transferase transferring phosphorus-containing group	#	1	-5	-5	2	3	6	-2	2	1	0	4	-1	0	0	-1	0	#	-1.34825	-1.53494	0.518559	0.145197	1.63865	0.891922	-0.0414848	-0.228166	-0.0414848
OG0000161	MitOGen-activated protein kinase kinase kinase 20	mitogen-activated protein kinase kinase kinase 17-like	P:protein phosphorylation; F:protein serine/threonine kinase activity; F:ATP binding	P:GO:0006468; F:GO:0004674; F:GO:0005524	Transferring phosphorus-containing groups	EC:2.7.1	Enzyme classification.EC_2 transferases.EC_2.7 transferase transferring phosphorus-containing group	#	0	3	-4	0	2	-1	0	-4	0	2	14	0	1	0	-1	1	#	0.210819	-0.895979	0.0527046	-0.895979	-1.05409	2.2663	0.210819	-0.105409	0.210819
OG0001099	Serine/threonine-protein kinase KIPK1	serine/threonine-protein kinase D6PKL1-like	P:protein phosphorylation; P:peptidyl-tyrosine dephosphorylation; F:acid phosphatase activity; F:protein serine/threonine kinase activity; F:protein tyrosine phosphatase activity; F:ATP binding; C:nucleus; C:cytoplasm; C:plasma membrane	P:GO:0006468; P:GO:0035335; F:GO:0003993; F:GO:0004674; F:GO:0004725; F:GO:0005524; C:GO:0005634; C:GO:0005737; C:GO:0005886	Transferring phosphorus-containing groups; Protein-tyrosine-phosphatase; Acid phosphatase	EC:2.7.1; EC:3.1.3.48; EC:3.1.3.2	Enzyme classification.EC_2 transferases.EC_2.7 transferase transferring phosphorus-containing group	#	0	-2	-1	0	-1	0	2	2	2	0	8	0	0	0	-1	0	#	-1.1283	-0.867926	-0.867926	0.954719	0.433963	1.99623	-0.0867926	-0.34717	-0.0867926
OG0001115	Pyruvate kinase 1, cytosolic	pyruvate kinase 1, cytosolic-like	P:glycolytic process; F:magnesium ion binding; F:pyruvate kinase activity; F:ATP binding; F:kinase activity; F:potassium ion binding; C:cytoplasm	P:GO:0006096; F:GO:0000287; F:GO:0004743; F:GO:0005524; F:GO:0016301; F:GO:0030955; C:GO:0005737	Pyruvate kinase	EC:2.7.1.40	Enzyme classification.EC_2 transferases.EC_2.7 transferase transferring phosphorus-containing group	#	0	-1	-1	0	-2	2	-1	1	0	0	2	0	2	0	-1	0	#	-0.712276	-0.712276	-1.29505	-0.129505	1.61881	1.03604	1.03604	-0.712276	-0.129505
OG0001250	Putative 3,4-dihydroxy-2-butanone kinase	Putative 3,4-dihydroxy-2-butanone kinase	P:phosphorylation; P:glycerol catabolic process; F:glycerone kinase activity; F:ATP binding; C:cytosol	P:GO:0016310; P:GO:0019563; F:GO:0004371; F:GO:0005524; C:GO:0005829	Glycerone kinase	EC:2.7.1.29	Enzyme classification.EC_2 transferases.EC_2.7 transferase transferring phosphorus-containing group	#	0	0	-2	0	-2	0	0	-1	1	1	2	0	-1	2	0	1	#	-0.42419	-1.18773	-1.18773	-0.42419	-0.42419	1.10289	-0.042419	1.10289	1.48466
OG0001264	LRR receptor-like serine/threonine-protein kinase IOS1	LRR receptor-like serine/threonine-protein kinase IOS1	P:protein phosphorylation; F:protein serine/threonine kinase activity; F:ATP binding; C:integral component of membrane	P:GO:0006468; F:GO:0004674; F:GO:0005524; C:GO:0016021	Transferring phosphorus-containing groups	EC:2.7.1	Enzyme classification.EC_2 transferases.EC_2.7 transferase transferring phosphorus-containing group	#	0	1	0	0	-2	0	-1	-1	0	1	5	0	7	-1	0	0	#	-0.031603	-0.31603	-0.884885	-0.884885	-0.600458	1.39053	1.95939	-0.31603	-0.31603
OG0001377	MAP3K epsilon protein kinase 1	MAP3K epsilon protein kinase 1-like isoform X1	P:protein phosphorylation; F:protein serine/threonine kinase activity; F:ATP binding; C:cellular anatomical entity	P:GO:0006468; F:GO:0004674; F:GO:0005524; C:GO:0110165	Transferring phosphorus-containing groups	EC:2.7.1	Enzyme classification.EC_2 transferases.EC_2.7 transferase transferring phosphorus-containing group	#	0	1	-2	0	-2	2	0	2	1	0	4	-1	-1	0	0	0	#	0	-1.09545	-1.09545	0.730297	1.46059	1.46059	-0.730297	-0.365148	-0.365148
OG0001504	Receptor-like serine/threonine-protein kinase At1g78530	receptor-like serine/threonine-protein kinase At1g78530	P:protein phosphorylation; F:protein serine/threonine kinase activity; F:ATP binding; C:plasma membrane; C:integral component of membrane	P:GO:0006468; F:GO:0004674; F:GO:0005524; C:GO:0005886; C:GO:0016021	Transferring phosphorus-containing groups	EC:2.7.1	Enzyme classification.EC_2 transferases.EC_2.7 transferase transferring phosphorus-containing group	#	0	-2	1	0	3	1	-2	-1	0	0	6	-1	-1	0	-2	0	#	-0.625779	0.368105	1.03069	-0.957073	0.0368105	2.02458	-0.625779	-0.957073	-0.294484
OG0001543	Probable serine/threonine-protein kinase SIS8	probable serine/threonine-protein kinase SIS8 isoform X1	P:protein phosphorylation; F:protein serine/threonine kinase activity; F:ATP binding	P:GO:0006468; F:GO:0004674; F:GO:0005524	Transferring phosphorus-containing groups	EC:2.7.1	Enzyme classification.EC_2 transferases.EC_2.7 transferase transferring phosphorus-containing group	#	0	-2	1	0	-1	0	0	0	0	0	13	-1	0	0	0	0	#	-0.625056	0.0240406	-0.40869	-0.192325	-0.192325	2.62043	-0.40869	-0.40869	-0.40869
OG0001565	Rust resistance kinase Lr10	rust resistance kinase Lr10	P:protein phosphorylation; F:protein kinase activity; F:ATP binding; F:polysaccharide binding; C:integral component of membrane	P:GO:0006468; F:GO:0004672; F:GO:0005524; F:GO:0030247; C:GO:0016021	Transferring phosphorus-containing groups	EC:2.7.1	Enzyme classification.EC_2 transferases.EC_2.7 transferase transferring phosphorus-containing group	#	0	-2	0	0	0	0	5	4	1	0	0	0	1	0	0	-1	#	-1.08439	-0.526705	-0.526705	2.26173	0.867514	-0.247861	0.0309826	-0.247861	-0.526705
OG0001575	Serine/threonine-protein kinase-like protein ACR4	serine/threonine-protein kinase-like protein ACR4 isoform X1	P:protein phosphorylation; F:protein kinase activity; F:ATP binding; C:integral component of membrane	P:GO:0006468; F:GO:0004672; F:GO:0005524; C:GO:0016021	Transferring phosphorus-containing groups	EC:2.7.1	Enzyme classification.EC_2 transferases.EC_2.7 transferase transferring phosphorus-containing group	#	0	-3	4	0	3	2	-1	0	0	0	3	0	-1	0	-1	2	#	-1.60633	1.28507	0.872009	-0.780219	0.458952	0.872009	-0.780219	-0.780219	0.458952
OG0000206	Polygalacturonase	Pectin lyase-like superfamily protein	P:carbohydrate metabolic process; F:polygalacturonase activity; F:lyase activity; C:membrane	P:GO:0005975; F:GO:0004650; F:GO:0016829; C:GO:0016020	Lyases; Endo-polygalacturonase	EC:4; EC:3.2.1.15	Enzyme classification.EC_3 hydrolases.EC_3.2 glycosylase	#	0	-2	-3	0	0	0	8	7	0	-1	1	-1	-1	0	0	-1	#	-0.489898	-0.653197	-0.163299	2.28619	0.979796	-0.163299	-0.653197	-0.489898	-0.653197
OG0000393	Beta-glucosidase 11	beta-glucosidase 11-like	P:carbohydrate metabolic process; F:beta-glucosidase activity; C:integral component of membrane	P:GO:0005975; F:GO:0008422; C:GO:0016021	Beta-glucosidase	EC:3.2.1.21	Enzyme classification.EC_3 hydrolases.EC_3.2 glycosylase	#	0	7	-3	0	4	0	-1	-2	-1	0	0	0	1	0	0	0	#	2.02705	-0.779634	1.18504	-1.0603	-0.779634	-0.218297	0.0623707	-0.218297	-0.218297
OG0001271	Beta-xylosidase/alpha-L-arabinofuranosidase 2	beta-glucosidase BoGH3B-like	P:glucan catabolic process; F:beta-glucosidase activity; F:scopolin beta-glucosidase activity; C:extracellular region	P:GO:0009251; F:GO:0008422; F:GO:0102483; C:GO:0005576	Beta-glucosidase	EC:3.2.1.21	Enzyme classification.EC_3 hydrolases.EC_3.2 glycosylase	#	0	0	-2	0	1	0	0	1	0	0	3	0	0	-1	0	-1	#	-0.0687614	-1.30647	0.550091	0.550091	0.550091	1.7878	-0.0687614	-0.687614	-1.30647
OG0001468	Probable glucan 1,3-alpha-glucosidase	alpha-glucosidase 2 isoform X2	P:carbohydrate metabolic process; F:hydrolase activity, hydrolyzing O-glycosyl compounds; F:carbohydrate binding	P:GO:0005975; F:GO:0004553; F:GO:0030246	Glycosylases	EC:3.2.1	Enzyme classification.EC_3 hydrolases.EC_3.2 glycosylase	#	0	0	-1	0	0	0	1	0	0	0	14	-2	0	0	0	0	#	-0.176508	-0.375079	-0.176508	0.0220634	-0.176508	2.60349	-0.57365	-0.57365	-0.57365
OG0001812	Glucan endo-1,3-beta-glucosidase, basic isoform	glucan endo-1,3-beta-glucosidase, basic isoform-like	P:carbohydrate metabolic process; F:glucan endo-1,3-beta-D-glucosidase activity; C:integral component of membrane; C:anchored component of plasma membrane	P:GO:0005975; F:GO:0042973; C:GO:0016021; C:GO:0046658	Beta-glucosidase; Glucan endo-1,3-beta-D-glucosidase	EC:3.2.1.21; EC:3.2.1.39	Enzyme classification.EC_3 hydrolases.EC_3.2 glycosylase	#	0	0	3	0	-2	0	3	1	0	-1	3	-2	-1	0	0	-1	#	0.109599	1.09599	-0.547997	1.42479	0.438397	0.767195	-1.20559	-0.876795	-1.20559
OG0002035	Probable polygalacturonase	probable polygalacturonase isoform X1	P:carbohydrate metabolic process; F:polygalacturonase activity; F:lyase activity; C:integral component of membrane	P:GO:0005975; F:GO:0004650; F:GO:0016829; C:GO:0016021	Lyases; Endo-polygalacturonase	EC:4; EC:3.2.1.15	Enzyme classification.EC_3 hydrolases.EC_3.2 glycosylase	#	0	-2	-2	0	1	1	1	1	0	0	3	0	0	0	0	1	#	-1.46867	-1.46867	0.25542	0.830116	0.830116	1.40481	-0.319275	-0.319275	0.25542
OG0000187	Serine carboxypeptidase-like 18	serine carboxypeptidase-like 7	P:proteolysis; P:secondary metabolic process; F:serine-type carboxypeptidase activity; F:acyltransferase activity, transferring groups other than amino-acyl groups; C:membrane	P:GO:0006508; P:GO:0019748; F:GO:0004185; F:GO:0016747; C:GO:0016020	Acting on peptide bonds (peptidases); Acyltransferases	EC:3.4.16; EC:2.3.1	Enzyme classification.EC_3 hydrolases.EC_3.4 hydrolase acting on peptide bond (peptidase)	#	0	46	-4	-2	-2	2	-2	0	-1	0	2	-1	0	0	0	0	#	2.65695	-0.369955	-0.369955	-0.430494	-0.188341	-0.188341	-0.369955	-0.369955	-0.369955
OG0001949	Protein STRICTOSIDINE SYNTHASE-LIKE 5	protein STRICTOSIDINE SYNTHASE-LIKE 5-like	P:biosynthetic process; F:strictosidine synthase activity; C:vacuole; C:integral component of membrane	P:GO:0009058; F:GO:0016844; C:GO:0005773; C:GO:0016021	Strictosidine synthase	EC:4.3.3.2	Enzyme classification.EC_4 lyases.EC_4.3 carbon-nitrogen lyase	#	0	2	-2	0	-1	-1	0	0	0	1	2	0	1	0	2	-2	#	0.743161	-1.31482	-0.800327	-0.285831	-0.800327	1.25766	0.743161	1.25766	-0.800327
OG0000089	Peptidyl-prolyl cis-trans isomerase CYP95	peptidyl-prolyl cis-trans isomerase CYP95 isoform X1	P:protein peptidyl-prolyl isomerization; P:protein folding; F:peptidyl-prolyl cis-trans isomerase activity; F:cyclosporin A binding; C:cytoplasm	P:GO:0000413; P:GO:0006457; F:GO:0003755; F:GO:0016018; C:GO:0005737	Peptidylprolyl isomerase	EC:5.2.1.8	Enzyme classification.EC_5 isomerases.EC_5.2 cis-trans-isomerase	#	0	-4	-3	2	-1	6	-1	4	3	1	11	-2	-5	1	10	-6	#	-1.07794	-0.961059	-0.493517	0.324682	1.14288	1.37665	-0.727288	1.14288	-0.727288
OG0000501	Glutamine synthetase nodule isozyme	glutamine synthetase nodule isozyme-like isoform X1	P:glutamine biosynthetic process; F:glutamate-ammonia ligase activity; F:ATP binding; C:cytoplasm	P:GO:0006542; F:GO:0004356; F:GO:0005524; C:GO:0005737	Glutamine synthetase	EC:6.3.1.2	Enzyme classification.EC_6 ligases.EC_6.3 ligase forming carbon-nitrogen bond	#	0	1	-3	0	-2	0	0	0	1	0	1	0	4	-1	1	-3	#	0.2566	-1.283	-0.8981	0.2566	0.2566	0.6415	1.7962	0.2566	-1.283
OG0001522	Serine/threonine-protein kinase STY13	serine/threonine-protein kinase HT1	P:protein phosphorylation; F:protein serine/threonine kinase activity; F:protein serine/threonine/tyrosine kinase activity; F:protein binding; F:ATP binding; C:cytoplasm	P:GO:0006468; F:GO:0004674; F:GO:0004712; F:GO:0005515; F:GO:0005524; C:GO:0005737	Dual-specificity kinase	EC:2.7.12.1	External stimuli response.carbon dioxide.sensing and signalling.signal transducer kinase *(CBC);Multi-process regulation.MAP kinase cascade signalling.MAP3K-RAF protein kinase;Enzyme classification.EC_2 transferases.EC_2.7 transferase transferring phosphorus-containing group	#	0	-1	-3	0	-1	3	-1	1	0	0	-1	0	0	0	1	0	#	-0.467764	-1.52023	-0.467764	0.0584705	2.16341	-0.467764	0.0584705	0.584705	0.0584705
OG0000958	PH, RCC1 and FYVE domains-containing protein 1	PH, RCC1 and FYVE domains-containing protein 1 isoform X1	F:metal ion binding; C:integral component of membrane	F:GO:0046872; C:GO:0016021	0	0	External stimuli response.gravity.sensing and signalling.regulatory protein factor *(RLD)	#	0	-1	-3	0	-3	0	2	2	1	0	0	0	-1	0	0	0	#	-0.554826	-1.32305	-1.32305	1.74984	0.981616	0.213395	-0.170716	0.213395	0.213395
OG0001387	Cryptochrome-2	cryptochrome-1 isoform X1	P:nucleobase-containing compound metabolic process; P:response to stress; P:blue light signaling pathway; P:circadian regulation of gene expression; P:entrainment of circadian clock by photoperiod; F:DNA binding; F:blue light photoreceptor activity; F:FAD binding; C:nucleus; C:cytoplasm	P:GO:0006139; P:GO:0006950; P:GO:0009785; P:GO:0032922; P:GO:0043153; F:GO:0003677; F:GO:0009882; F:GO:0071949; C:GO:0005634; C:GO:0005737	0	0	External stimuli response.light.UV-A/blue light.cryptochrome-mediated photoperception.cryptochrome photoreceptor *(CRY)	#	0	-2	-3	0	0	3	-2	1	0	0	6	-1	-1	0	0	0	#	-0.666667	-1	0	-0.333333	1.33333	2	-0.666667	-0.333333	-0.333333
OG0000766	Protein GIGANTEA	protein GIGANTEA-like	P:regulation of circadian rhythm; P:regulation of long-day photoperiodism, flowering; C:nucleus	P:GO:0042752; P:GO:0048586; C:GO:0005634	0	0	External stimuli response.light.UV-A/blue light.zeitlupe-mediated photoperception.regulatory protein *(GIGANTEA)	#	0	-2	-2	1	-2	0	2	2	1	0	10	-1	-1	-1	-1	0	#	-0.801889	-0.801889	-0.589624	0.896229	0.471699	2.16982	-0.37736	-0.589624	-0.37736
OG0001343	Adagio protein 1	adagio protein 1	P:circadian rhythm; P:response to blue light; P:protein ubiquitination; F:photoreceptor activity; C:nucleus; C:cytosol; C:SCF ubiquitin ligase complex	P:GO:0007623; P:GO:0009637; P:GO:0016567; F:GO:0009881; C:GO:0005634; C:GO:0005829; C:GO:0019005	0	0	External stimuli response.light.UV-A/blue light.zeitlupe-mediated photoperception.substrate adaptor of SCF E3 ubiquitin ligase *(ADO)	#	0	1	-3	0	-2	1	0	0	0	0	1	0	1	0	0	1	#	0.666667	-2	-1.33333	0	0.666667	0.666667	0.666667	0	0.666667
OG0000404	BAG-associated GRAM protein 1	BAG-associated GRAM protein 1 isoform X1	C:integral component of membrane	C:GO:0016021	0	0	External stimuli response.pathogen.defense mechanisms.BAG6-dependent plant immunity.regulatory protein *(BAGP)	#	0	-2	-3	0	-2	-1	2	0	1	1	18	-1	-2	0	1	-2	#	-0.5319	-0.672697	-0.5319	0.172085	-0.250306	2.56563	-0.391103	0.0312882	-0.391103
OG0000842	Hevamine-A	acidic endochitinase-like	P:carbohydrate metabolic process; F:chitinase activity; C:extracellular region; C:integral component of membrane	P:GO:0005975; F:GO:0004568; C:GO:0005576; C:GO:0016021	Chitinase	EC:3.2.1.14	External stimuli response.pathogen.defense mechanisms.defense enzyme activities.chitinase activities.acidic chitinase *(CHIA)	#	0	-3	-1	0	1	1	1	2	0	0	0	0	3	0	0	0	#	-1.77859	-0.808452	0.16169	1.13183	1.13183	-0.323381	1.13183	-0.323381	-0.323381
OG0001002	Endochitinase 1	endochitinase A-like	P:carbohydrate metabolic process; P:chitin catabolic process; P:cell wall macromolecule catabolic process; F:chitinase activity; F:chitin binding	P:GO:0005975; P:GO:0006032; P:GO:0016998; F:GO:0004568; F:GO:0008061	Chitinase	EC:3.2.1.14	External stimuli response.pathogen.defense mechanisms.defense enzyme activities.chitinase activities.basic chitinase *(CHIB)	#	0	-2	-2	1	-1	-2	3	1	1	0	6	-1	0	0	-1	0	#	-1.01449	-1.01449	-0.42543	1.34174	-0.130902	1.9308	-0.130902	-0.42543	-0.130902
OG0000541	Calmodulin-binding protein 60 A	calmodulin-binding protein 60 A-like isoform X1	P:regulation of DNA-templated transcription; P:regulation of salicylic acid biosynthetic process; F:DNA-binding transcription factor activity; F:calmodulin binding; F:sequence-specific DNA binding; C:nucleus	P:GO:0006355; P:GO:0080142; F:GO:0003700; F:GO:0005516; F:GO:0043565; C:GO:0005634	0	0	External stimuli response.pathogen.defense mechanisms.systemic acquired resistance (SAR).regulatory protein *(CBP60/SARD)	#	0	0	-1	0	-2	0	-1	0	1	1	4	0	3	-1	2	-2	#	-0.433629	-0.788417	-1.1432	-0.433629	-0.0788417	1.6951	1.34031	0.630733	-0.788417
OG0000014	Disease resistance protein RUN1	TMV resistance protein N-like	P:defense response; P:signal transduction; F:NAD+ nucleosidase activity; F:ATP binding; F:ADP binding	P:GO:0006952; P:GO:0007165; F:GO:0003953; F:GO:0005524; F:GO:0043531	Glycosylases	EC:3.2.2	External stimuli response.pathogen.effector-triggered immunity (ETI) machinery.TNL-mediated effector-triggered immunity.effector receptor *(NLR)	#	1	-7	-5	3	-2	28	-2	20	5	-1	3	-2	-1	-1	1	-1	#	-0.873826	-0.823087	-0.467919	0.800537	2.32268	-0.0112752	-0.315705	-0.264966	-0.366443
OG0000265	Disease resistance protein RPV1	TMV resistance protein N-like	P:defense response; P:signal transduction; F:NAD+ nucleosidase activity; F:ATP binding; F:ADP binding	P:GO:0006952; P:GO:0007165; F:GO:0003953; F:GO:0005524; F:GO:0043531	Glycosylases	EC:3.2.2	External stimuli response.pathogen.effector-triggered immunity (ETI) machinery.TNL-mediated effector-triggered immunity.effector receptor *(NLR)	#	0	-5	-1	1	2	1	-2	-1	1	1	2	0	-1	1	3	-2	#	-1.85213	-0.722018	0.408097	-0.722018	0.125568	0.973155	0.125568	1.53821	0.125568
OG0000715	Disease resistance protein RPV1	disease resistance protein RPV1-like	P:defense response; P:signal transduction; F:NAD+ nucleosidase activity; F:ATP binding; F:ADP binding	P:GO:0006952; P:GO:0007165; F:GO:0003953; F:GO:0005524; F:GO:0043531	Glycosylases	EC:3.2.2	External stimuli response.pathogen.effector-triggered immunity (ETI) machinery.TNL-mediated effector-triggered immunity.effector receptor *(NLR)	#	0	-2	6	0	-1	-3	7	1	0	0	4	-1	0	0	-2	0	#	-0.719727	1.27336	-0.470591	1.77164	-0.719727	0.775091	-0.470591	-0.968864	-0.470591
OG0001092	LysM domain receptor-like kinase 3	LysM domain receptor-like kinase 3	P:protein phosphorylation; P:innate immune response; F:protein serine/threonine kinase activity; F:ATP binding; F:transmembrane receptor protein kinase activity; C:plasma membrane; C:integral component of membrane	P:GO:0006468; P:GO:0045087; F:GO:0004674; F:GO:0005524; F:GO:0019199; C:GO:0005886; C:GO:0016021	Transferring phosphorus-containing groups	EC:2.7.1	External stimuli response.pathogen.pattern-triggered immunity (PTI) machinery.fungal elicitor response.CERK1-LYK5 chitin receptor complex.component *(CERK1);Enzyme classification.EC_2 transferases.EC_2.7 transferase transferring phosphorus-containing group	#	0	-2	-1	0	-1	1	-1	1	1	1	1	0	2	0	3	-2	#	-1.33333	-0.933333	-0.933333	-0.133333	0.666667	0.666667	1.06667	1.46667	-0.533333
OG0001544	Probable E3 ubiquitin-protein ligase XERICO	probable E3 ubiquitin-protein ligase XERICO	P:response to salt stress; P:abscisic acid metabolic process; P:response to gibberellin; F:zinc ion binding; C:integral component of membrane	P:GO:0009651; P:GO:0009687; P:GO:0009739; F:GO:0008270; C:GO:0016021	0	0	External stimuli response.salinity.gibberellin-abscisic acid signalling pathways crosstalk.E3 ubiquitin ligase *(XERICO)	#	-1	-1	6	0	-1	2	0	1	0	0	1	0	-1	0	0	-1	#	-0.708333	2.29167	-0.708333	0.0416667	0.791667	0.0416667	-0.708333	-0.333333	-0.708333
OG0001709	Cold-responsive protein kinase 1	putative serine/threonine-protein kinase	P:protein phosphorylation; F:protein serine/threonine kinase activity; F:ATP binding; C:plasma membrane	P:GO:0006468; F:GO:0004674; F:GO:0005524; C:GO:0005886	Transferring phosphorus-containing groups	EC:2.7.1	External stimuli response.temperature.cold response.cold-responsive protein kinase *(CRPK);Enzyme classification.EC_2 transferases.EC_2.7 transferase transferring phosphorus-containing group	#	0	-3	0	0	0	3	-1	1	1	0	4	-1	-1	0	1	-1	#	-1.40844	-0.289973	-0.289973	0.0828493	1.57414	1.57414	-0.662794	0.0828493	-0.662794
OG0000293	Serine/threonine-protein kinase BLUS1	serine/threonine-protein kinase BLUS1-like isoform X2	P:protein phosphorylation; F:protein kinase activity; F:ATP binding; C:membrane	P:GO:0006468; F:GO:0004672; F:GO:0005524; C:GO:0016020	Transferring phosphorus-containing groups	EC:2.7.1	External stimuli response.temperature.sensing and signalling.thermomorphogenesis regulation.MAP4K accessory protein kinase *(TOI4/5);Multi-process regulation.MAP kinase cascade signalling.MAPKKK-kinase protein kinase;Enzyme classification.EC_2 transferases.EC_2.7 transferase transferring phosphorus-containing group	#	0	-2	-3	0	-3	2	1	3	2	1	5	0	8	-4	0	-1	#	-0.77829	-0.957895	-0.957895	0.658553	0.838158	1.01776	1.55658	-0.598684	-0.77829
OG0000358	Serine/threonine-protein kinase BLUS1	serine/threonine-protein kinase BLUS1 isoform X1	P:protein phosphorylation; F:protein kinase activity; F:ATP binding	P:GO:0006468; F:GO:0004672; F:GO:0005524	Transferring phosphorus-containing groups	EC:2.7.1	External stimuli response.temperature.sensing and signalling.thermomorphogenesis regulation.MAPKKK-kinase protein kinase *(TOT3);Multi-process regulation.MAP kinase cascade signalling.MAPKKK-kinase protein kinase;Enzyme classification.EC_2 transferases.EC_2.7 transferase transferring phosphorus-containing group	#	0	-2	-3	0	-2	6	2	7	1	0	5	-1	-1	-1	0	-2	#	-0.628539	-0.785674	-0.628539	1.25708	1.88562	0.628539	-0.471405	-0.471405	-0.785674
OG0001764	Probable thiol methyltransferase 2	probable thiol methyltransferase 2 isoform X1	P:methylation; F:S-adenosylmethionine-dependent methyltransferase activity	P:GO:0032259; F:GO:0008757	Transferring one-carbon groups	EC:2.1.1	External stimuli response.toxic compounds.halide.halide methyltransferase *(HOL)	#	0	6	0	-1	-1	0	-1	0	0	0	3	0	1	-2	0	0	#	2.20498	0.116052	-0.580259	-0.580259	-0.232104	0.812362	0.116052	-0.928414	-0.928414
OG0000521	Protein BTR1	protein BTR1 isoform X1	P:regulation of gene expression; F:mRNA binding; C:cytoplasm	P:GO:0010468; F:GO:0003729; C:GO:0005737	0	0	External stimuli response.virus.virus infection.resistance factor *(BTR1)	#	0	-3	1	0	-1	1	2	4	0	-1	2	-1	0	0	0	0	#	-1.02869	0.205738	-0.411476	1.74877	1.44016	0.205738	-0.720082	-0.720082	-0.720082
OG0000515	ADP-ribosylation factor-like protein 8c	ADP-ribosylation factor-like protein 8c	P:protein transport; F:GTPase activity; F:GTP binding	P:GO:0015031; F:GO:0003924; F:GO:0005525	Nucleoside-triphosphate phosphatase	EC:3.6.1.15	External stimuli response.virus.virus replication.tobamovirus multiplication.small GTPase *(ARL8)	#	0	0	-3	0	-1	0	0	0	1	0	1	0	1	0	0	-1	#	-0.210819	-2.10819	-0.843274	0.421637	0.421637	1.05409	1.05409	0.421637	-0.210819
OG0000472	Peroxygenase 2	peroxygenase-like	F:monooxygenase activity; F:calcium ion binding; C:integral component of membrane	F:GO:0004497; F:GO:0005509; C:GO:0016021	Oxidoreductases	EC:1	Lipid metabolism.cytoplasmic lipid droplet-associated activities.Caleosin-type peroxygenase *(CLO/PXG)	#	0	1	-3	0	-1	4	0	3	1	0	2	0	1	-1	0	-1	#	-0.135379	-1.35379	-0.744587	0.778432	1.99685	0.473828	0.169224	-0.439983	-0.744587
OG0000886	Probable peroxygenase 4	probable peroxygenase 4 isoform X1	F:monooxygenase activity; F:calcium ion binding; C:integral component of membrane	F:GO:0004497; F:GO:0005509; C:GO:0016021	Oxidoreductases	EC:1	Lipid metabolism.cytoplasmic lipid droplet-associated activities.Caleosin-type peroxygenase *(CLO/PXG)	#	0	-1	1	0	-1	1	0	0	0	1	2	0	-1	0	1	-1	#	-1.16667	0.333333	-1.16667	-0.416667	0.333333	1.83333	-0.416667	1.08333	-0.416667
OG0001916	Acetyl-coenzyme A synthetase, chloroplastic/glyoxysomal	acetyl-coenzyme A synthetase, chloroplastic/glyoxysomal	P:acetyl-CoA biosynthetic process from acetate; F:acetate-CoA ligase activity; F:ATP binding; F:AMP binding; C:plastid	P:GO:0019427; F:GO:0003987; F:GO:0005524; F:GO:0016208; C:GO:0009536	Acetate--CoA ligase	EC:6.2.1.1	Lipid metabolism.fatty acid metabolism.acetyl-CoA generation.plastidial acetyl-CoA synthetase;Enzyme classification.EC_6 ligases.EC_6.2 ligase forming carbon-sulfur bond	#	0	2	3	-1	-2	0	0	0	0	0	2	0	0	0	0	-2	#	1.18187	1.66537	-1.2356	-0.268608	-0.268608	0.69838	-0.268608	-0.268608	-1.2356
OG0000948	ATP-citrate synthase alpha chain protein 1	ATP-citrate synthase alpha chain protein 1	F:nucleotide binding; F:ATP citrate synthase activity; F:lyase activity	F:GO:0000166; F:GO:0003878; F:GO:0016829	Lyases; ATP citrate synthase	EC:4; EC:2.3.3.8	Lipid metabolism.fatty acid metabolism.citrate shuttle.ATP-dependent citrate lyase heterodimer.subunit alpha	#	0	3	-2	0	-2	0	0	0	0	1	0	0	0	0	0	1	#	1.53333	-1.46667	-1.46667	-0.266667	-0.266667	0.333333	0.333333	0.333333	0.933333
OG0001152	ATP-citrate synthase beta chain protein 1	ATP-citrate synthase beta chain protein 2	P:acetyl-CoA biosynthetic process; P:fatty acid biosynthetic process; F:nucleotide binding; F:ATP citrate synthase activity; F:lyase activity; C:cytosol	P:GO:0006085; P:GO:0006633; F:GO:0000166; F:GO:0003878; F:GO:0016829; C:GO:0005829	Lyases; ATP citrate synthase	EC:4; EC:2.3.3.8	Lipid metabolism.fatty acid metabolism.citrate shuttle.ATP-dependent citrate lyase heterodimer.subunit beta;Enzyme classification.EC_2 transferases.EC_2.3 acyltransferase	#	0	0	-3	0	2	-1	1	0	0	0	6	-1	-1	0	1	0	#	-0.0843274	-1.22275	0.674619	0.295146	-0.463801	2.19251	-0.843274	-0.0843274	-0.463801
OG0000273	NADP-dependent malic enzyme 4, chloroplastic	NADP-dependent malic enzyme 4, chloroplastic	P:malate metabolic process; F:DNA binding; F:malate dehydrogenase (decarboxylating) (NAD+) activity; F:malate dehydrogenase (decarboxylating) (NADP+) activity; F:metal ion binding; F:protein dimerization activity; F:NAD binding; C:nucleus; C:chloroplast	P:GO:0006108; F:GO:0003677; F:GO:0004471; F:GO:0004473; F:GO:0046872; F:GO:0046983; F:GO:0051287; C:GO:0005634; C:GO:0009507	Malate dehydrogenase (oxaloacetate-decarboxylating); Malate dehydrogenase (decarboxylating); Malate dehydrogenase (oxaloacetate-decarboxylating) (NADP(+))	EC:1.1.1.38; EC:1.1.1.39; EC:1.1.1.40	Lipid metabolism.fatty acid metabolism.citrate shuttle.cytosolic NADP-dependent malic enzyme;Enzyme classification.EC_1 oxidoreductases.EC_1.1 oxidoreductase acting on CH-OH group of donor	#	0	1	-2	0	-2	1	0	1	1	1	3	0	-1	0	2	-1	#	-0.1849	-1.43298	-1.43298	0.231125	0.64715	1.4792	-0.1849	1.06318	-0.1849
OG0000658	3-ketoacyl-CoA synthase 11	3-ketoacyl-CoA synthase 11	P:fatty acid biosynthetic process; F:very-long-chain 3-ketoacyl-CoA synthase activity; C:integral component of membrane	P:GO:0006633; F:GO:0102756; C:GO:0016021	Very-long-chain 3-oxoacyl-CoA synthase	EC:2.3.1.199	Lipid metabolism.fatty acid metabolism.endoplasmic reticulum-localized fatty acid elongase (FAE) system.fatty acid elongation complex.condensing enzyme activities.3-ketoacyl-CoA synthase *(KCS)	#	0	-2	-1	0	-2	1	0	0	0	1	0	0	0	0	0	0	#	-1.51186	-0.755929	-1.51186	0	0.755929	0.755929	0.755929	0.755929	0.755929
OG0001164	3-ketoacyl-CoA synthase 4	3-ketoacyl-CoA synthase 4-like	P:fatty acid biosynthetic process; F:very-long-chain 3-ketoacyl-CoA synthase activity; C:integral component of membrane	P:GO:0006633; F:GO:0102756; C:GO:0016021	Very-long-chain 3-oxoacyl-CoA synthase	EC:2.3.1.199	Lipid metabolism.fatty acid metabolism.endoplasmic reticulum-localized fatty acid elongase (FAE) system.fatty acid elongation complex.condensing enzyme activities.3-ketoacyl-CoA synthase *(KCS)	#	0	0	-2	0	-1	1	0	0	1	1	1	0	1	0	0	1	#	-0.658553	-1.73618	-1.19737	-0.119737	0.419079	0.957895	0.957895	0.419079	0.957895
OG0000152	Probable (S)-tetrahydroprotoberberine N-methyltransferase 2	putative fatty acid methyltransferase	P:methylation; F:methyltransferase activity; F:oxidoreductase activity	P:GO:0032259; F:GO:0008168; F:GO:0016491	Oxidoreductases; Transferring one-carbon groups	EC:1; EC:2.1.1	Lipid metabolism.fatty acid metabolism.fatty acid cyclopropanation.cyclopropane fatty acid synthase	#	0	-2	-2	1	7	3	0	2	0	-1	-1	-1	1	-1	1	-2	#	-0.690263	-0.690263	1.79468	0.55221	1.29769	-0.441768	-0.193274	-0.441768	-1.18725
OG0000860	3-ketoacyl CoA thiolase 1, peroxisomal	3-ketoacyl-CoA thiolase 2, peroxisomal-like	P:fatty acid beta-oxidation; P:phenylacetate catabolic process; F:acetyl-CoA C-acyltransferase activity; C:peroxisome	P:GO:0006635; P:GO:0010124; F:GO:0003988; C:GO:0005777	Acetyl-CoA C-acyltransferase	EC:2.3.1.16	Lipid metabolism.fatty acid metabolism.fatty acid degradation.core beta-oxidation.3-ketoacyl-CoA thiolase *(KAT1/2/5);Secondary metabolism.phenolics.flavonoid biosynthesis.polyketide/acetate pathway.3-ketoacyl-CoA thiolase *(KAT1/2/5);Enzyme classification.EC_2 transferases.EC_2.3 acyltransferase	#	0	2	0	0	-2	0	0	-1	0	1	1	0	2	0	0	0	#	0.866667	-0.333333	-1.53333	-0.933333	-0.933333	0.866667	1.46667	0.266667	0.266667
OG0001694	Long chain acyl-CoA synthetase 7, peroxisomal	long chain acyl-CoA synthetase 6, peroxisomal-like	P:long-chain fatty acid metabolic process; F:long-chain fatty acid-CoA ligase activity; F:ATP binding; C:endoplasmic reticulum; C:membrane	P:GO:0001676; F:GO:0004467; F:GO:0005524; C:GO:0005783; C:GO:0016020	Long-chain-fatty-acid--CoA ligase	EC:6.2.1.3	Lipid metabolism.fatty acid metabolism.fatty acid degradation.peroxisomal long-chain acyl-CoA synthetase *(LACS6/7);Enzyme classification.EC_6 ligases.EC_6.2 ligase forming carbon-sulfur bond	#	0	-1	-2	0	0	2	0	1	1	0	0	0	0	0	1	-1	#	-0.994672	-1.55417	-0.435169	0.683837	1.80284	0.124334	0.124334	0.683837	-0.435169
OG0001776	Metal-nicotianamine transporter YSL3	metal-nicotianamine transporter YSL3-like	P:response to iron ion; P:siderophore-dependent iron import into cell; P:oligopeptide transmembrane transport; P:seed development; F:heme binding; F:oligopeptide transmembrane transporter activity; F:metal ion binding; F:iron-nicotianamine transmembrane transporter activity; C:plasma membrane; C:integral component of membrane	P:GO:0010039; P:GO:0033214; P:GO:0035672; P:GO:0048316; F:GO:0020037; F:GO:0035673; F:GO:0046872; F:GO:0051980; C:GO:0005886; C:GO:0016021	Translocases	EC:7	Lipid metabolism.fatty acid metabolism.fatty acid desaturation.electron supply.cytochrome electron shuttle hemoprotein *(Cyt-b5);Cell wall organisation.cutin and suberin.cuticular lipid formation.alkane-forming pathway.electron supply module.electron shuttle hemoprotein *(Cyt-b5);Solute transport.carrier-mediated transport.OPT family.iron chelator transporter *(YSL);Nutrient uptake.transition met…	#	0	3	-1	0	-1	4	-1	1	0	-1	0	-1	-1	0	0	-1	#	1.23797	-0.247594	-0.247594	0.123797	1.98075	-0.247594	-0.990375	-0.618984	-0.990375
OG0001079	Stearoyl-[acyl-carrier-protein] 9-desaturase, chloroplastic	stearoyl-[acyl-carrier-protein] 9-desaturase, chloroplastic-like	P:fatty acid biosynthetic process; P:defense response; F:stearoyl-CoA 9-desaturase activity; F:acyl-[acyl-carrier-protein] desaturase activity; F:metal ion binding; F:stearoyl-[acp] desaturase activity; C:chloroplast	P:GO:0006633; P:GO:0006952; F:GO:0004768; F:GO:0045300; F:GO:0046872; F:GO:0102786; C:GO:0009507	Stearoyl-[acyl-carrier-protein] 9-desaturase; Stearoyl-CoA 9-desaturase	EC:1.14.19.2; EC:1.14.19.1	Lipid metabolism.fatty acid metabolism.fatty acid desaturation.first desaturation.delta-9 stearoyl-ACP desaturase *(AAD);Enzyme classification.EC_1 oxidoreductases.EC_1.14 oxidoreductase acting on paired donor with incorporation or reduction of molecular oxygen	#	0	2	-3	0	1	0	1	0	0	0	4	0	-1	0	0	-1	#	0.833333	-1.66667	0.333333	0.333333	-0.166667	1.83333	-0.666667	-0.166667	-0.666667
OG0001634	Delta(12)-fatty-acid desaturase FAD2	delta(12)-fatty-acid desaturase FAD2-like	P:unsaturated fatty acid biosynthetic process; F:oxidoreductase activity, acting on paired donors, with oxidation of a pair of donors resulting in the reduction of molecular oxygen to two molecules of water; C:integral component of membrane	P:GO:0006636; F:GO:0016717; C:GO:0016021	Acting on paired donors, with incorporation or reduction of molecular oxygen. The oxygen incorporated need not be derived from O(2)	EC:1.14.19	Lipid metabolism.fatty acid metabolism.fatty acid desaturation.methyl-end desaturation.delta-12/delta-15 fatty acid desaturase *(FAD2/3/6-8)	#	0	-2	0	0	0	1	0	1	0	0	1	-1	0	0	-1	0	#	-1.27491	0.159364	0.159364	0.876501	1.59364	0.876501	-0.557773	-1.27491	-0.557773
OG0000402	ABC transporter D family member 1	peroxisomal ABC transporter 1	P:fatty acid beta-oxidation; P:ubiquinone biosynthetic process; P:peroxisome organization; P:positive regulation of seed germination; P:long-chain fatty acid import into peroxisome; P:fatty-acyl-CoA transport; P:very long-chain fatty acid catabolic process; F:long-chain fatty acid transporter activity; F:protein binding; F:ATP binding; F:ABC-type fatty-acyl-CoA transporter activity; C:integral co…	P:GO:0006635; P:GO:0006744; P:GO:0007031; P:GO:0010030; P:GO:0015910; P:GO:0015916; P:GO:0042760; F:GO:0005324; F:GO:0005515; F:GO:0005524; F:GO:0015607; C:GO:0016021; C:GO:0046861	ABC-type fatty-acyl-CoA transporter	EC:7.6.2.4	Lipid metabolism.fatty acid metabolism.fatty acid transport.peroxisomal fatty acid transporter *(PXA1);Solute transport.primary active transport.ABC superfamily.ABC1 family.subfamily ABCD transporter	#	0	0	-2	0	-2	3	-2	1	1	1	8	0	-1	0	1	-1	#	-0.467764	-0.993999	-0.993999	-0.467764	0.847823	2.16341	-0.204647	0.321588	-0.204647
OG0000645	3-oxoacyl-[acyl-carrier-protein] synthase II, chloroplastic	Fatty acid biosynthesis 1 isoform 1	P:fatty acid biosynthetic process; F:3-oxoacyl-[acyl-carrier-protein] synthase activity; C:integral component of membrane	P:GO:0006633; F:GO:0004315; C:GO:0016021	Beta-ketoacyl-[acyl-carrier-protein] synthase I; Fatty-acid synthase system	EC:2.3.1.41; EC:2.3.1.85	Lipid metabolism.fatty acid metabolism.plastidial fatty acid synthase (ptFAS) system.ketoacyl-ACP synthase (ptKAS) activities.ketoacyl-ACP synthase II	#	0	-1	-3	1	1	1	-2	0	0	1	3	0	-1	0	1	-1	#	-0.834058	-1.66812	0.417029	-0.834058	0.417029	1.66812	0	0.834058	0
OG0000326	Phosphatidate phosphatase PAH2	phosphatidate phosphatase PAH2 isoform X1	P:dephosphorylation; P:cellular lipid metabolic process; F:phosphatidate phosphatase activity	P:GO:0016311; P:GO:0044255; F:GO:0008195	Phosphatidate phosphatase	EC:3.1.3.4	Lipid metabolism.galactolipid and sulfolipid biosynthesis.phosphatidate phosphatase	#	0	-1	-3	0	-1	9	0	6	1	0	3	-1	-1	-1	0	0	#	-0.512426	-0.841843	-0.512426	0.805241	2.28762	0.311116	-0.512426	-0.512426	-0.512426
OG0000945	Phosphatidate phosphatase PAH1	phosphatidate phosphatase PAH1-like	P:dephosphorylation; P:cellular lipid metabolic process; F:phosphatidate phosphatase activity	P:GO:0016311; P:GO:0044255; F:GO:0008195	Phosphatidate phosphatase	EC:3.1.3.4	Lipid metabolism.galactolipid and sulfolipid biosynthesis.phosphatidate phosphatase	#	0	1	-2	0	-2	0	1	2	1	0	5	0	0	0	1	-1	#	-0.167652	-1.2993	-1.2993	0.963998	0.586782	1.71843	-0.167652	0.209565	-0.544869
OG0001030	Putative lipid phosphate phosphatase 3, chloroplastic	putative lipid phosphate phosphatase 3, chloroplastic isoform X4	P:phospholipid metabolic process; P:dephosphorylation; P:cellular oxidant detoxification; F:peroxidase activity; F:phosphatidate phosphatase activity; C:integral component of membrane	P:GO:0006644; P:GO:0016311; P:GO:0098869; F:GO:0004601; F:GO:0008195; C:GO:0016021	Phosphatidate phosphatase; Acting on a peroxide as acceptor	EC:3.1.3.4; EC:1.11.1	Lipid metabolism.glycerolipid metabolism.diacylglycerol biosynthesis.phosphatidate phosphatase *(LPP-alpha);Enzyme classification.EC_3 hydrolases.EC_3.1 hydrolase acting on ester bond	#	0	8	-2	0	3	0	0	0	-1	0	6	-2	0	0	0	0	#	1.90187	-0.578829	0.661519	-0.330759	-0.330759	1.15766	-0.826898	-0.826898	-0.826898
OG0001163	Lipid phosphate phosphatase 2	lipid phosphate phosphatase 2-like isoform X1	P:phospholipid metabolic process; P:dephosphorylation; F:phosphatidate phosphatase activity; C:integral component of membrane	P:GO:0006644; P:GO:0016311; F:GO:0008195; C:GO:0016021	Phosphatidate phosphatase	EC:3.1.3.4	Lipid metabolism.glycerolipid metabolism.diacylglycerol biosynthesis.phosphatidate phosphatase *(LPP-alpha);Enzyme classification.EC_3 hydrolases.EC_3.1 hydrolase acting on ester bond	#	0	-3	-2	0	5	2	-1	0	0	0	8	-2	-1	0	-1	1	#	-0.813359	-0.560938	1.20602	-0.308516	0.44875	1.96328	-0.813359	-0.813359	-0.308516
OG0002033	Glycerol-3-phosphate dehydrOGenase SDP6, mitochondrial	glycerol-3-phosphate dehydrogenase SDP6, mitochondrial isoform X2	P:glycerol-3-phosphate metabolic process; F:sn-glycerol-3-phosphate:ubiquinone-8 oxidoreductase activity; C:mitochondrion; C:glycerol-3-phosphate dehydrogenase complex; C:integral component of membrane	P:GO:0006072; F:GO:0052591; C:GO:0005739; C:GO:0009331; C:GO:0016021	Glycerol-3-phosphate dehydrogenase	EC:1.1.5.3	Lipid metabolism.glycerolipid metabolism.glycerolipid degradation.glycerol metabolism.FAD-dependent glycerol-3-phosphate dehydrogenase;Enzyme classification.EC_1 oxidoreductases.EC_1.1 oxidoreductase acting on CH-OH group of donor	#	0	-1	0	0	-1	1	2	2	1	0	2	0	-2	1	2	-1	#	-1.04089	-0.633588	-1.04089	1.40294	0.995638	0.588332	-1.04089	0.995638	-0.226281
OG0000204	Phospholipase SGR2	phospholipase SGR2 isoform X1	P:response to external stimulus; P:response to gravity; F:phospholipase activity; C:cytoplasm	P:GO:0009605; P:GO:0009629; F:GO:0004620; C:GO:0005737	Acting on ester bonds	EC:3.1.1	Lipid metabolism.glycerolipid metabolism.glycerolipid degradation.phospholipase activities.phospholipase A1 activities.phospholipase-A1 *(PA-PLA1);Cell division.asymmetric cell division.polar vacuolar distribution.phospholipase *(SGR2)	#	0	-3	-3	1	-3	6	-1	4	2	0	14	-2	-2	0	2	-4	#	-0.796468	-0.796468	-0.663723	0.398234	1.32745	1.85843	-0.530979	0	-0.796468
OG0001680	Patatin-like protein 2	patatin-like protein 2	P:lipid catabolic process; F:phospholipase activity; F:acylglycerol lipase activity	P:GO:0016042; F:GO:0004620; F:GO:0047372	Acylglycerol lipase; Carboxylesterase	EC:3.1.1.23; EC:3.1.1.1	Lipid metabolism.glycerolipid metabolism.glycerolipid degradation.phospholipase activities.phospholipase A2 activities.phospholipase-A2 *(pPLA2-II))	#	0	-2	1	0	1	0	1	2	0	0	2	0	0	0	1	-1	#	-1.77667	0.142134	0.142134	1.42134	0.781736	0.781736	-0.497468	0.142134	-1.13707
OG0001643	Phospholipase D beta 1	phospholipase D beta 2-like	P:phospholipid catabolic process; F:phospholipase D activity; F:N-acylphosphatidylethanolamine-specific phospholipase D activity; C:plasma membrane	P:GO:0009395; F:GO:0004630; F:GO:0070290; C:GO:0005886	Phospholipase D; Acting on ester bonds	EC:3.1.4.4; EC:3.1.1	Lipid metabolism.glycerolipid metabolism.glycerolipid degradation.phospholipase activities.phospholipase D activities.phospholipase-D *(PLD-beta/gamma);Enzyme classification.EC_3 hydrolases.EC_3.1 hydrolase acting on ester bond	#	0	6	-2	0	-2	3	0	2	0	0	1	-1	0	0	0	0	#	1.74614	-0.928797	-0.928797	0.408671	1.41177	0.0743038	-0.59443	-0.59443	-0.59443
OG0000972	Phospholipase D zeta 1	phospholipase D zeta 1-like isoform X1	P:phosphatidic acid biosynthetic process; P:lipid catabolic process; P:inositol lipid-mediated signaling; F:phospholipase D activity; F:N-acylphosphatidylethanolamine-specific phospholipase D activity	P:GO:0006654; P:GO:0016042; P:GO:0048017; F:GO:0004630; F:GO:0070290	Phospholipase D; Acting on ester bonds	EC:3.1.4.4; EC:3.1.1	Lipid metabolism.glycerolipid metabolism.glycerolipid degradation.phospholipase activities.phospholipase D activities.phospholipase-D *(PLD-zeta)	#	0	3	-2	0	-1	4	0	2	0	0	1	-1	-1	0	0	-1	#	0.916342	-0.876501	-0.517932	0.557773	1.99205	0.199205	-0.876501	-0.517932	-0.876501
OG0000438	Diacylglycerol kinase 1	diacylglycerol kinase 5 isoform X2	P:defense response; P:protein kinase C-activating G protein-coupled receptor signaling pathway; P:phosphorylation; F:NAD+ kinase activity; F:diacylglycerol kinase activity; F:ATP binding	P:GO:0006952; P:GO:0007205; P:GO:0016310; F:GO:0003951; F:GO:0004143; F:GO:0005524	NAD(+) kinase; Diacylglycerol kinase (ATP)	EC:2.7.1.23; EC:2.7.1.107	Lipid metabolism.glycerolipid metabolism.phosphatidate biosynthesis.diacylglycerol kinase	#	0	0	-3	0	-1	2	-1	1	0	0	12	-1	-1	0	0	-2	#	-0.119048	-0.761905	-0.333333	-0.119048	0.52381	2.45238	-0.547619	-0.333333	-0.761905
OG0002023	1-acyl-sn-glycerol-3-phosphate acyltransferase 2	1-acyl-sn-glycerol-3-phosphate acyltransferase 2-like isoform X1	P:CDP-diacylglycerol biosynthetic process; F:1-acylglycerol-3-phosphate O-acyltransferase activity; C:endomembrane system; C:integral component of membrane	P:GO:0016024; F:GO:0003841; C:GO:0012505; C:GO:0016021	1-acylglycerol-3-phosphate O-acyltransferase	EC:2.3.1.51	Lipid metabolism.glycerolipid metabolism.phosphatidate biosynthesis.endoplasmic reticulum phosphatidate biosynthesis.lysophosphatidate acyltransferase *(LPAT)	#	0	-1	-2	0	-1	0	0	-1	0	1	5	0	2	0	0	0	#	-0.60884	-1.00024	-0.60884	-0.60884	-0.60884	2.13094	0.956748	0.173954	0.173954
OG0001324	Glycerol-3-phosphate dehydrOGenase [NAD(+)] GPDHC1, cytosolic	glycerol-3-phosphate dehydrogenase [NAD(+)] GPDHC1, cytosolic	P:carbohydrate metabolic process; P:NADH oxidation; P:glycerol-3-phosphate catabolic process; F:glycerol-3-phosphate dehydrogenase [NAD+] activity; F:NAD binding; C:cytosol; C:glycerol-3-phosphate dehydrogenase complex	P:GO:0005975; P:GO:0006116; P:GO:0046168; F:GO:0004367; F:GO:0051287; C:GO:0005829; C:GO:0009331	Glycerol-3-phosphate dehydrogenase (NAD(+)); Glycerol-3-phosphate dehydrogenase (NAD(P)(+))	EC:1.1.1.8; EC:1.1.1.94	Lipid metabolism.glycerolipid metabolism.phosphatidate biosynthesis.endoplasmic reticulum phosphatidate biosynthesis.NAD-dependent glycerol-3-phosphate dehydrogenase;Lipid metabolism.glycerolipid metabolism.glycerolipid degradation.glycerol metabolism.NAD-dependent glycerol-3-phosphate dehydrogenase	#	0	2	1	0	-1	1	-1	-1	0	0	0	0	-1	0	0	1	#	1.63299	0.816497	-0.816497	-1.63299	0	0	-0.816497	0	0.816497
OG0002022	Glycerol-3-phosphate acyltransferase, chloroplastic	glycerol-3-phosphate acyltransferase, chloroplastic-like isoform X1	P:CDP-diacylglycerol biosynthetic process; F:glycerol-3-phosphate O-acyltransferase activity; F:sn-1-glycerol-3-phosphate C16:0-DCA-CoA acyl transferase activity; C:chloroplast stroma	P:GO:0016024; F:GO:0004366; F:GO:0102420; C:GO:0009570	Glycerol-3-phosphate 1-O-acyltransferase	EC:2.3.1.15	Lipid metabolism.glycerolipid metabolism.phosphatidate biosynthesis.plastidial phosphatidate biosynthesis.glycerol-3-phosphate acyltransferase *(ATS1)	#	0	-1	-1	0	0	0	1	0	0	0	10	-1	-1	0	0	0	#	-0.426897	-0.426897	-0.152463	0.12197	-0.152463	2.59187	-0.70133	-0.426897	-0.426897
OG0000983	Probable choline kinase 1	probable choline kinase 1	P:phosphatidylethanolamine biosynthetic process; P:CDP-choline pathway; P:phosphorylation; F:choline kinase activity; F:ethanolamine kinase activity; C:cytoplasm	P:GO:0006646; P:GO:0006657; P:GO:0016310; F:GO:0004103; F:GO:0004305; C:GO:0005737	Ethanolamine kinase; Choline kinase	EC:2.7.1.82; EC:2.7.1.32	Lipid metabolism.glycerolipid metabolism.phosphatidylcholine biosynthesis.choline homeostasis.choline kinase *(CEK);Enzyme classification.EC_2 transferases.EC_2.7 transferase transferring phosphorus-containing group	#	0	-2	-1	0	-1	3	-1	2	1	0	1	0	-1	1	3	0	#	-1.25541	-0.890937	-0.890937	0.202486	1.66038	0.202486	-0.526463	1.29591	0.202486
OG0000782	Choline/ethanolaminephosphotransferase 1	choline/ethanolaminephosphotransferase 1	P:phospholipid biosynthetic process; F:phosphotransferase activity, for other substituted phosphate groups; C:integral component of membrane	P:GO:0008654; F:GO:0016780; C:GO:0016021	Transferring phosphorus-containing groups	EC:2.7.8	Lipid metabolism.glycerolipid metabolism.phosphatidylethanolamine biosynthesis.CDP-ethanolamine pathway.aminoalcohol phosphotransferase;Lipid metabolism.glycerolipid metabolism.phosphatidylcholine biosynthesis.aminoalcohol phosphotransferase;Enzyme classification.EC_2 transferases.EC_2.7 transferase transferring phosphorus-containing group	#	0	5	-1	0	-2	3	0	1	0	0	0	0	1	-1	0	0	#	1.80712	-0.695048	-1.11208	0.13901	1.3901	-0.278019	0.13901	-0.695048	-0.695048
OG0002007	Phosphatidate cytidylyltransferase 5, chloroplastic	phosphatidate cytidylyltransferase 4, chloroplastic isoform X1	P:CDP-diacylglycerol biosynthetic process; F:nucleic acid binding; F:phosphatidate cytidylyltransferase activity; F:zinc ion binding; C:integral component of membrane	P:GO:0016024; F:GO:0003676; F:GO:0004605; F:GO:0008270; C:GO:0016021	Phosphatidate cytidylyltransferase	EC:2.7.7.41	Lipid metabolism.glycerolipid metabolism.phosphatidylglycerol biosynthesis.CDP-diacylglycerol synthase *(CDS)	#	0	2	-1	0	-2	0	-1	0	0	1	3	0	3	-1	0	-1	#	0.644188	-0.693741	-1.13972	-0.693741	-0.247765	1.53614	1.53614	-0.247765	-0.693741
OG0000474	Phosphatidate cytidylyltransferase 3	phosphatidate cytidylyltransferase 3	P:CDP-diacylglycerol biosynthetic process; F:phosphatidate cytidylyltransferase activity; C:endoplasmic reticulum membrane; C:integral component of membrane	P:GO:0016024; F:GO:0004605; C:GO:0005789; C:GO:0016021	Phosphatidate cytidylyltransferase	EC:2.7.7.41	Lipid metabolism.glycerolipid metabolism.phosphatidylglycerol biosynthesis.CDP-diacylglycerol synthase *(CDS);Enzyme classification.EC_2 transferases.EC_2.7 transferase transferring phosphorus-containing group	#	0	0	-4	0	-1	3	0	2	1	0	4	-1	-1	-1	0	-2	#	-0.128152	-1.28152	-0.416493	0.736873	1.6019	1.31356	-0.416493	-0.416493	-0.993177
OG0000549	CDP-diacylglycerol--serine O-phosphatidyltransferase 1	CDP-diacylglycerol--serine O-phosphatidyltransferase 1 isoform X1	P:phosphatidylserine biosynthetic process; F:L-serine-phosphatidylethanolamine phosphatidyltransferase activity; C:nucleus; C:endoplasmic reticulum membrane; C:integral component of membrane	P:GO:0006659; F:GO:0106245; C:GO:0005634; C:GO:0005789; C:GO:0016021	L-serine-phosphatidylethanolamine phosphatidyltransferase	EC:2.7.8.29	Lipid metabolism.glycerolipid metabolism.phosphatidylserine biosynthesis.base-exchange pathway.base-exchange-type phosphatidylserine synthase	#	0	-1	-3	0	0	3	-2	0	0	0	21	-2	-1	0	0	0	#	-0.29068	-0.552293	-0.159874	-0.421487	0.232544	2.58706	-0.552293	-0.421487	-0.421487
OG0001555	Phospholipid:diacylglycerol acyltransferase 1	phospholipid:diacylglycerol acyltransferase 1-like	P:lipid metabolic process; F:O-acyltransferase activity; C:cytoplasm; C:integral component of membrane	P:GO:0006629; F:GO:0008374; C:GO:0005737; C:GO:0016021	Acyltransferases	EC:2.3.1	Lipid metabolism.glycerolipid metabolism.triacylglycerol biosynthesis.phospholipid:diacylglycerol acyltransferase activities.phospholipid:diacylglycerol acyltransferase *(PDAT);Enzyme classification.EC_2 transferases.EC_2.3 acyltransferase	#	0	-2	-1	0	-1	1	0	0	0	1	8	0	-1	0	0	0	#	-0.897486	-0.586818	-0.586818	-0.27615	0.0345187	2.51986	-0.27615	0.0345187	0.0345187
OG0001270	Acyl-CoA-binding domain-containing protein 4	acyl-CoA-binding domain-containing protein 4-like isoform X1	P:lipid transport; F:fatty-acyl-CoA binding; C:cytosol	P:GO:0006869; F:GO:0000062; C:GO:0005829	0	0	Lipid metabolism.lipid trafficking.acyl-CoA-binding protein activities.acyl-CoA-binding protein *(ACBP4/5)	#	0	2	-3	0	-3	3	0	1	0	0	3	-1	0	0	0	0	#	0.748928	-1.23353	-1.23353	0.352437	1.54191	1.14542	-0.440546	-0.440546	-0.440546
OG0000641	Putative phospholipid-transporting ATPase 9	putative phospholipid-transporting ATPase 9 isoform X1	P:phospholipid translocation; F:magnesium ion binding; F:ATP binding; F:ATP hydrolysis activity; F:ATPase-coupled intramembrane lipid transporter activity; C:plasma membrane; C:integral component of membrane	P:GO:0045332; F:GO:0000287; F:GO:0005524; F:GO:0016887; F:GO:0140326; C:GO:0005886; C:GO:0016021	P-type phospholipid transporter; Nucleoside-triphosphate phosphatase	EC:7.6.2.1; EC:3.6.1.15	Lipid metabolism.lipid trafficking.endoplasmic reticulum-plastid lipid transfer.phospholipid transverse translocation.ATP-dependent machinery.ALA-ALIS flippase complex.P4-type ATPase component *(ALA);Solute transport.primary active transport.P-type ATPase superfamily.P4 family.phospholipid flippase complex.P4-type ATPase component *(ALA);Enzyme classification.EC_3 hydrolases.EC_3.6 hydrolase acti…	#	0	4	-3	0	0	0	0	1	0	0	5	-2	-1	0	-1	0	#	1.31519	-0.986394	0	0.328798	0.328798	1.64399	-0.986394	-0.986394	-0.657596
OG0001136	Probable phospholipid-transporting ATPase 4	probable phospholipid-transporting ATPase 4	P:phospholipid translocation; F:magnesium ion binding; F:ATP binding; F:ATP hydrolysis activity; F:ATPase-coupled intramembrane lipid transporter activity; C:plasma membrane; C:integral component of membrane	P:GO:0045332; F:GO:0000287; F:GO:0005524; F:GO:0016887; F:GO:0140326; C:GO:0005886; C:GO:0016021	P-type phospholipid transporter; Nucleoside-triphosphate phosphatase	EC:7.6.2.1; EC:3.6.1.15	Lipid metabolism.lipid trafficking.endoplasmic reticulum-plastid lipid transfer.phospholipid transverse translocation.ATP-dependent machinery.ALA-ALIS flippase complex.P4-type ATPase component *(ALA);Solute transport.primary active transport.P-type ATPase superfamily.P4 family.phospholipid flippase complex.P4-type ATPase component *(ALA);Enzyme classification.EC_3 hydrolases.EC_3.6 hydrolase acti…	#	0	5	-2	0	-2	1	1	3	0	-1	2	-1	-1	0	-1	0	#	1.44421	-0.671724	-0.671724	1.14193	1.14193	0.235103	-0.973999	-0.973999	-0.671724
OG0001823	Putative ALA-interacting subunit 2	putative ALA-interacting subunit 2 isoform X1	C:endoplasmic reticulum; C:Golgi apparatus; C:plasma membrane; C:integral component of membrane	C:GO:0005783; C:GO:0005794; C:GO:0005886; C:GO:0016021	0	0	Lipid metabolism.lipid trafficking.endoplasmic reticulum-plastid lipid transfer.phospholipid transverse translocation.ATP-dependent machinery.ALA-ALIS flippase complex.regulatory component *(ALIS);Solute transport.primary active transport.P-type ATPase superfamily.P4 family.phospholipid flippase complex.regulatory component *(ALIS)	#	0	0	-3	0	-1	-1	1	0	0	0	5	-1	-1	0	0	0	#	0.145479	-1.16383	-0.290957	0.581914	-0.290957	2.32766	-0.727393	-0.290957	-0.290957
OG0000711	Protein TRIGALACTOSYLDIACYLGLYCEROL 1, chloroplastic	protein TRIGALACTOSYLDIACYLGLYCEROL 1, chloroplastic-like isoform X1	P:phospholipid transport; F:phospholipid transporter activity; C:ATP-binding cassette (ABC) transporter complex	P:GO:0015914; F:GO:0005548; C:GO:0043190	Translocases	EC:7	Lipid metabolism.lipid trafficking.endoplasmic reticulum-plastid lipid transfer.TGD lipid importer complex.permease component *(TGD1)	#	0	2	-3	0	0	9	-3	2	0	0	4	-1	-1	0	-1	0	#	0.254164	-0.889575	-0.203331	-0.432079	2.31289	0.71166	-0.660827	-0.660827	-0.432079
OG0001498	Protein TRIGALACTOSYLDIACYLGLYCEROL 2, chloroplastic	protein TRIGALACTOSYLDIACYLGLYCEROL 2, chloroplastic-like isoform X1	P:lipid transport; F:lipid transporter activity; F:phospholipid binding; C:chloroplast inner membrane; C:integral component of membrane	P:GO:0006869; F:GO:0005319; F:GO:0005543; C:GO:0009706; C:GO:0016021	Translocases	EC:7	Lipid metabolism.lipid trafficking.endoplasmic reticulum-plastid lipid transfer.TGD lipid importer complex.substrate binding component *(TGD2)	#	0	0	-2	0	-1	0	0	0	0	1	7	0	-1	0	2	-1	#	-0.298609	-0.97048	-0.634545	-0.298609	-0.298609	2.38887	-0.298609	0.709197	-0.298609
OG0001410	no annotation	ORM1-like protein 3	P:cellular sphingolipid homeostasis; P:negative regulation of ceramide biosynthetic process; C:endoplasmic reticulum membrane; C:integral component of membrane; C:SPOTS complex	P:GO:0090156; P:GO:1900060; C:GO:0005789; C:GO:0016021; C:GO:0035339	0	0	Lipid metabolism.sphingolipid metabolism.ceramide biosynthesis.serine C-palmitoyltransferase activity.regulatory protein *(ORM)	#	0	-1	-1	0	-1	0	0	1	1	0	2	0	1	0	1	0	#	-1.26491	-1.26491	-1.26491	0.632456	0.632456	1.26491	0.632456	0.632456	0
OG0001920	Probable serine/threonine protein kinase IRE4	probable serine/threonine protein kinase IRE4 isoform X1	P:response to wounding; P:negative regulation of endopeptidase activity; P:peptidyl-serine phosphorylation; P:intracellular signal transduction; F:protein serine/threonine kinase activity; F:serine-type endopeptidase inhibitor activity; F:ATP binding; C:endoplasmic reticulum membrane; C:integral component of membrane	P:GO:0009611; P:GO:0010951; P:GO:0018105; P:GO:0035556; F:GO:0004674; F:GO:0004867; F:GO:0005524; C:GO:0005789; C:GO:0016021	Transferring phosphorus-containing groups	EC:2.7.1	Lipid metabolism.sphingolipid metabolism.ceramide biosynthesis.serine C-palmitoyltransferase activity.serine C-palmitoyltransferase complex.small subunit *(ssSPT);Protein modification.phosphorylation.AGC protein kinase superfamily.MAST protein kinase;Enzyme classification.EC_2 transferases.EC_2.7 transferase transferring phosphorus-containing group	#	0	-1	-2	0	-1	5	-2	0	0	0	7	0	-2	0	2	-1	#	-0.463206	-0.760981	-0.463206	-0.760981	1.32344	1.91899	-0.760981	0.430119	-0.463206
OG0000710	Neutral ceramidase 2	neutral ceramidase	P:long-chain fatty acid biosynthetic process; P:sphingosine biosynthetic process; P:ceramide catabolic process; F:N-acylsphingosine amidohydrolase activity; F:ceramidase activity; C:extracellular region	P:GO:0042759; P:GO:0046512; P:GO:0046514; F:GO:0017040; F:GO:0102121; C:GO:0005576	Ceramidase	EC:3.5.1.23	Lipid metabolism.sphingolipid metabolism.sphingolipid homeostasis.ceramidase activities.neutral ceramidase *(NCER);"Enzyme classification.EC_3 hydrolases.EC_3.5 hydrolase acting on carbon-nitrogen bond, other than peptide bond"	#	0	1	-3	0	0	-1	1	1	0	0	3	-1	-1	0	-1	1	#	0.565459	-1.47019	0.0565459	1.07437	0.0565459	1.58329	-0.961281	-0.961281	0.0565459
OG0000794	Sphingoid long-chain bases kinase 1	sphingoid long-chain bases kinase 1	P:sphingosine biosynthetic process; P:lipid phosphorylation; F:lipid kinase activity; F:NAD+ kinase activity; F:D-erythro-sphingosine kinase activity; C:cytoplasm; C:membrane; C:intracellular membrane-bounded organelle	P:GO:0046512; P:GO:0046834; F:GO:0001727; F:GO:0003951; F:GO:0017050; C:GO:0005737; C:GO:0016020; C:GO:0043231	NAD(+) kinase	EC:2.7.1.23	Lipid metabolism.sphingolipid metabolism.sphingolipid phosphorylation.long-chain base phosphate metabolism.sphingoid long-chain base kinase *(LCBK1)	#	0	1	-1	0	-2	4	-2	0	0	1	0	0	0	0	2	0	#	0.16169	-0.808452	-1.29352	-1.29352	1.6169	0.16169	0.16169	1.13183	0.16169
OG0000200	14-3-3-like protein	14-3-3-like protein	P:signal transduction; C:cytoplasm	P:GO:0007165; C:GO:0005737	0	0	Multi-process regulation.14-3-3 regulatory system.14-3-3 phosphoprotein-binding protein *(GRF)	#	0	5	-3	0	-3	2	1	3	1	0	0	-1	-1	0	0	-1	#	1.14286	-1.14286	-1.14286	1.14286	1.42857	0	-0.571429	-0.285714	-0.571429
OG0000397	Calmodulin-related protein	calmodulin-7-like isoform X1	F:calcium ion binding	F:GO:0005509	0	0	Multi-process regulation.calcium-dependent signalling.calcium sensor *(CaM);Multi-process regulation.calcium-dependent signalling.calcium sensor *(CML)	#	0	8	0	-1	-4	0	0	1	0	0	0	0	0	0	0	-1	#	2.37906	0.064299	-1.38243	0.064299	0.064299	-0.225047	-0.225047	-0.225047	-0.514392
OG0001057	Calcineurin B-like protein 2	calcineurin B-like protein 3	P:calcium-mediated signaling; F:calcium ion binding; F:kinase binding	P:GO:0019722; F:GO:0005509; F:GO:0019900	0	0	Multi-process regulation.calcium-dependent signalling.CBL-CIPK calcium sensor and kinase complex.calcium sensor *(CBL)	#	0	0	0	0	0	1	1	1	0	0	2	-1	-1	0	2	-1	#	-0.210819	-0.210819	-0.210819	1.05409	1.05409	1.05409	-1.47573	0.421637	-1.47573
OG0000692	Protein ELF4-LIKE 4	protein ELF4-LIKE 3	P:entrainment of circadian clock; P:positive regulation of circadian rhythm; C:nucleus	P:GO:0009649; P:GO:0042753; C:GO:0005634	0	0	Multi-process regulation.circadian clock system.evening element regulation.Evening Complex (EC).component *(ELF4)	#	0	-1	0	0	-2	2	0	1	1	0	2	0	0	0	0	-1	#	-0.993999	-0.467764	-1.52023	0.584705	1.63717	1.11094	0.0584705	0.0584705	-0.467764
OG0000783	Transcription factor LUX	transcription factor LUX-like	P:regulation of DNA-templated transcription; F:DNA binding; F:DNA-binding transcription factor activity; C:nucleus	P:GO:0006355; F:GO:0003677; F:GO:0003700; C:GO:0005634	0	0	Multi-process regulation.circadian clock system.evening element regulation.Evening Complex (EC).component *(LUX)	#	0	1	0	0	-1	3	-1	2	0	0	4	-1	-1	0	0	0	#	0.13901	-0.278019	-0.695048	0.13901	1.80712	1.3901	-1.11208	-0.695048	-0.695048
OG0000236	Protein LNK1	protein LNK1 isoform X1	P:regulation of biological process	P:GO:0050789	0	0	Multi-process regulation.circadian clock system.evening element regulation.transcriptional co-activator *(LNK)	#	0	-3	1	0	-3	4	-1	1	1	0	10	-2	0	-2	0	0	#	-0.748455	0.0680414	-0.748455	0.0680414	1.08866	2.10928	-0.340207	-0.748455	-0.748455
OG0000817	Protein LNK2	protein LNK2 isoform X1	P:regulation of DNA-templated transcription; P:circadian rhythm	P:GO:0006355; P:GO:0007623	0	0	Multi-process regulation.circadian clock system.evening element regulation.transcriptional co-activator *(LNK)	#	0	4	-1	0	-1	0	-1	-1	0	1	3	0	0	0	2	-2	#	1.3901	-0.695048	-0.695048	-1.11208	-0.695048	1.3901	0.13901	0.973067	-0.695048
OG0001205	Cold-regulated protein 27	cold-regulated protein 27-like	P:response to cold; P:response to light stimulus; P:regulation of circadian rhythm	P:GO:0009409; P:GO:0009416; P:GO:0042752	0	0	Multi-process regulation.circadian clock system.night-time repressor *(COR27)	#	0	-1	0	0	0	5	-2	2	0	0	0	-1	-1	0	0	-1	#	-0.40953	-0.040953	-0.040953	-0.040953	2.53909	-0.040953	-0.778107	-0.40953	-0.778107
OG0000323	Protein TIME FOR COFFEE	protein TIME FOR COFFEE isoform X1	P:regulation of circadian rhythm; C:nucleus	P:GO:0042752; C:GO:0005634	0	0	Multi-process regulation.circadian clock system.regulatory protein *(TIC)	#	0	-1	-3	1	-1	4	1	5	1	0	4	-2	-1	0	-1	0	#	-0.633588	-1.04089	-0.429935	1.19929	1.81025	0.791985	-0.633588	-0.633588	-0.429935
OG0001758	Protein TIME FOR COFFEE	protein TIME FOR COFFEE isoform X2	P:regulation of circadian rhythm; C:nucleus	P:GO:0042752; C:GO:0005634	0	0	Multi-process regulation.circadian clock system.regulatory protein *(TIC)	#	0	-1	2	0	-1	-2	0	-1	0	1	5	0	1	0	1	-1	#	-0.629941	0.503953	-0.629941	-0.629941	-1.38587	2.01581	0.503953	0.503953	-0.251976
OG0001416	Two-component response regulator-like APRR5	two-component response regulator-like APRR5 isoform X1	P:phosphorelay signal transduction system; P:cytokinin-activated signaling pathway; P:rhythmic process; C:nucleus	P:GO:0000160; P:GO:0009736; P:GO:0048511; C:GO:0005634	0	0	Multi-process regulation.circadian clock system.time-of-day-dependent expressed repressor *(PRR)	#	0	-2	-2	0	-1	2	0	2	1	0	2	0	1	0	0	-1	#	-1.22474	-1.22474	-0.816497	0.816497	1.63299	0.816497	0.408248	0	-0.408248
OG0001806	Guanine nucleotide-binding protein alpha-1 subunit	guanine nucleotide-binding protein alpha-1 subunit	P:adenylate cyclase-modulating G protein-coupled receptor signaling pathway; F:G protein-coupled receptor binding; F:GTPase activity; F:guanyl nucleotide binding; F:G-protein beta/gamma-subunit complex binding; C:heterotrimeric G-protein complex; C:integral component of membrane	P:GO:0007188; F:GO:0001664; F:GO:0003924; F:GO:0019001; F:GO:0031683; C:GO:0005834; C:GO:0016021	Nucleoside-triphosphate phosphatase	EC:3.6.1.15	Multi-process regulation.G-protein-dependent signalling.heterotrimeric G-protein complex.canonical subunit alpha *(GPA)	#	0	-1	-2	0	-2	0	-1	0	0	1	9	0	-1	0	1	-1	#	-0.449467	-0.719147	-0.719147	-0.449467	-0.179787	2.51701	-0.179787	0.359573	-0.179787
OG0001518	Guanine nucleotide-binding protein subunit gamma 2	guanine nucleotide-binding protein subunit gamma 2-like isoform X1	P:G protein-coupled receptor signaling pathway; P:seed germination; P:basipetal auxin transport; P:protein prenylation; P:protein palmitoylation; P:lateral root development; C:heterotrimeric G-protein complex; C:integral component of membrane	P:GO:0007186; P:GO:0009845; P:GO:0010540; P:GO:0018342; P:GO:0018345; P:GO:0048527; C:GO:0005834; C:GO:0016021	0	0	Multi-process regulation.G-protein-dependent signalling.heterotrimeric G-protein complex.component gamma	#	0	0	-3	0	-2	0	1	1	0	0	1	0	0	0	1	-1	#	0.0687614	-1.7878	-1.16894	1.30647	0.687614	0.687614	0.0687614	0.687614	-0.550091
OG0001657	no annotation	guanine nucleotide-binding protein subunit gamma 3-like	P:G protein-coupled receptor signaling pathway; C:membrane; C:integral component of membrane	P:GO:0007186; C:GO:0016020; C:GO:0016021	0	0	Multi-process regulation.G-protein-dependent signalling.heterotrimeric G-protein complex.component gamma	#	0	-1	-1	0	-1	2	1	3	0	0	0	0	0	0	0	1	#	-0.7995	-0.7995	-0.7995	1.44909	1.89881	-0.349781	-0.349781	-0.349781	0.0999376
OG0000642	Extra-large guanine nucleotide-binding protein 3	extra-large guanine nucleotide-binding protein 3-like	P:adenylate cyclase-modulating G protein-coupled receptor signaling pathway; F:G protein-coupled receptor binding; F:GTPase activity; F:guanyl nucleotide binding; F:G-protein beta/gamma-subunit complex binding; F:metal ion binding; C:heterotrimeric G-protein complex	P:GO:0007188; F:GO:0001664; F:GO:0003924; F:GO:0019001; F:GO:0031683; F:GO:0046872; C:GO:0005834	Nucleoside-triphosphate phosphatase	EC:3.6.1.15	Multi-process regulation.G-protein-dependent signalling.heterotrimeric G-protein complex.non-canonical component alpha *(XLG)	#	0	2	-3	0	-2	0	1	1	1	0	8	-1	0	-1	0	0	#	0.27735	-1.1094	-0.83205	0.5547	0.27735	2.2188	-0.27735	-0.5547	-0.5547
OG0000275	Serine/threonine-protein kinase STY46	serine/threonine-protein kinase STY46	P:protein phosphorylation; P:chloroplast organization; P:response to abscisic acid; F:protein serine/threonine kinase activity; F:protein serine/threonine/tyrosine kinase activity; F:ATP binding; C:cytosol; C:integral component of membrane	P:GO:0006468; P:GO:0009658; P:GO:0009737; F:GO:0004674; F:GO:0004712; F:GO:0005524; C:GO:0005829; C:GO:0016021	Dual-specificity kinase	EC:2.7.12.1	Multi-process regulation.MAP kinase cascade signalling.MAP3K-RAF protein kinase;Enzyme classification.EC_2 transferases.EC_2.7 transferase transferring phosphorus-containing group	#	0	0	-3	0	-2	2	0	2	1	1	5	0	0	-1	0	-1	#	-0.450559	-1.38633	-1.07441	0.485217	1.10907	1.73292	0.173292	-0.138633	-0.450559
OG0000682	Serine/threonine-protein kinase STY13	serine/threonine-protein kinase STY13	P:DNA repair; P:protein phosphorylation; P:signal transduction; P:nucleic acid phosphodiester bond hydrolysis; F:endonuclease activity; F:protein kinase activity; F:ATP binding; C:cytoplasm	P:GO:0006281; P:GO:0006468; P:GO:0007165; P:GO:0090305; F:GO:0004519; F:GO:0004672; F:GO:0005524; C:GO:0005737	Transferring phosphorus-containing groups; Acting on ester bonds	EC:2.7.1; EC:3.1	Multi-process regulation.MAP kinase cascade signalling.MAP3K-RAF protein kinase;Enzyme classification.EC_2 transferases.EC_2.7 transferase transferring phosphorus-containing group	#	0	3	3	-1	-1	1	1	1	0	0	1	-1	-1	0	0	0	#	1.37612	1.37612	-0.835504	0.491473	0.491473	0.0491473	-1.27783	-0.835504	-0.835504
OG0000696	Probable serine/threonine-protein kinase SIS8	PB1 domain-containing protein/Pkinase_Tyr domain-containing protein	P:signal transduction; F:protein kinase activity; C:cytoplasm	P:GO:0007165; F:GO:0004672; C:GO:0005737	Transferring phosphorus-containing groups	EC:2.7.1	Multi-process regulation.MAP kinase cascade signalling.MAP3K-RAF protein kinase;Enzyme classification.EC_2 transferases.EC_2.7 transferase transferring phosphorus-containing group	#	-1	3	9	-1	-2	1	-1	0	0	0	4	-2	-1	-1	0	0	#	0.657914	2.13822	-0.61092	-0.399448	0.0234969	0.657914	-0.822392	-0.822392	-0.822392
OG0000873	Probable serine/threonine-protein kinase SIS8	serine/threonine-protein kinase EDR1-like isoform X1	P:protein phosphorylation; F:protein serine/threonine kinase activity; F:ATP binding	P:GO:0006468; F:GO:0004674; F:GO:0005524	Transferring phosphorus-containing groups	EC:2.7.1	Multi-process regulation.MAP kinase cascade signalling.MAP3K-RAF protein kinase;Enzyme classification.EC_2 transferases.EC_2.7 transferase transferring phosphorus-containing group	#	0	0	-3	0	0	2	0	1	0	0	12	-2	-1	0	-1	0	#	-0.116405	-0.744992	-0.116405	0.093124	0.512182	2.39794	-0.744992	-0.744992	-0.535463
OG0000888	Integrin-linked protein kinase 1	Integrin-linked protein kinase family	P:protein phosphorylation; P:integrin-mediated signaling pathway; F:protein serine/threonine/tyrosine kinase activity; F:ATP binding; C:cytoplasm; C:integral component of membrane	P:GO:0006468; P:GO:0007229; F:GO:0004712; F:GO:0005524; C:GO:0005737; C:GO:0016021	Dual-specificity kinase	EC:2.7.12.1	Multi-process regulation.MAP kinase cascade signalling.MAP3K-RAF protein kinase;Enzyme classification.EC_2 transferases.EC_2.7 transferase transferring phosphorus-containing group	#	0	4	-2	0	-1	1	-1	-1	0	0	5	0	1	0	0	0	#	1.40294	-1.04089	-0.633588	-1.04089	-0.226281	1.81025	0.181025	-0.226281	-0.226281
OG0001056	Serine/threonine-protein kinase CTR1	Kinase superfamily protein with octicosapeptide/Phox/Bem1p domain, putative isoform 1	P:signal transduction; P:phosphorylation; F:nucleotide binding; F:protein kinase activity; C:cytoplasm	P:GO:0007165; P:GO:0016310; F:GO:0000166; F:GO:0004672; C:GO:0005737	Transferring phosphorus-containing groups	EC:2.7.1	Multi-process regulation.MAP kinase cascade signalling.MAP3K-RAF protein kinase;Enzyme classification.EC_2 transferases.EC_2.7 transferase transferring phosphorus-containing group	#	0	-2	2	0	-3	-1	4	1	0	0	4	-1	0	0	0	0	#	-0.852013	0.608581	-1.21716	1.70403	-0.121716	1.33888	-0.486864	-0.486864	-0.486864
OG0001278	Integrin-linked protein kinase 1	integrin-linked protein kinase 1	P:protein phosphorylation; F:protein serine/threonine kinase activity; F:ATP binding	P:GO:0006468; F:GO:0004674; F:GO:0005524	Transferring phosphorus-containing groups	EC:2.7.1	Multi-process regulation.MAP kinase cascade signalling.MAP3K-RAF protein kinase;Enzyme classification.EC_2 transferases.EC_2.7 transferase transferring phosphorus-containing group	#	0	-2	-2	0	-2	0	0	1	1	1	3	0	0	0	3	-2	#	-1.10962	-1.10962	-1.10962	0.317034	0.317034	1.38702	0.317034	1.38702	-0.396292
OG0001312	Serine/threonine-protein kinase STY46	serine/threonine-protein kinase STY8-like isoform X1	P:protein phosphorylation; F:protein serine/threonine kinase activity; F:ATP binding	P:GO:0006468; F:GO:0004674; F:GO:0005524	Transferring phosphorus-containing groups	EC:2.7.1	Multi-process regulation.MAP kinase cascade signalling.MAP3K-RAF protein kinase;Enzyme classification.EC_2 transferases.EC_2.7 transferase transferring phosphorus-containing group	#	0	-4	4	0	-1	0	0	0	0	0	6	-1	-2	0	-2	3	#	-1.21969	1.15376	-0.329645	-0.0329645	-0.0329645	1.74712	-0.923007	-0.923007	0.560397
OG0001330	Probable serine/threonine-protein kinase SIS8	PAS domain-containing protein tyrosine kinase family protein	P:regulation of DNA-templated transcription; P:protein phosphorylation; P:response to glucose; P:positive regulation of abscisic acid-activated signaling pathway; F:protein serine/threonine kinase activity; F:protein serine/threonine/tyrosine kinase activity; F:ATP binding; F:photoreceptor activity; C:integral component of membrane	P:GO:0006355; P:GO:0006468; P:GO:0009749; P:GO:0009789; F:GO:0004674; F:GO:0004712; F:GO:0005524; F:GO:0009881; C:GO:0016021	Dual-specificity kinase	EC:2.7.12.1	Multi-process regulation.MAP kinase cascade signalling.MAP3K-RAF protein kinase;Enzyme classification.EC_2 transferases.EC_2.7 transferase transferring phosphorus-containing group	#	0	9	-1	0	-1	1	0	1	0	0	2	-1	0	0	0	0	#	2.43998	-0.609994	-0.609994	0	0.304997	0.304997	-0.609994	-0.609994	-0.609994
OG0001652	Serine/threonine-protein kinase CTR1	serine/threonine-protein kinase CTR1 isoform X1	P:protein phosphorylation; F:protein serine/threonine kinase activity; F:ATP binding	P:GO:0006468; F:GO:0004674; F:GO:0005524	Transferring phosphorus-containing groups	EC:2.7.1	Multi-process regulation.MAP kinase cascade signalling.MAP3K-RAF protein kinase;Enzyme classification.EC_2 transferases.EC_2.7 transferase transferring phosphorus-containing group	#	0	0	-2	0	-1	0	1	1	1	0	2	0	0	0	-1	0	#	-0.453267	-1.61881	-1.03604	1.29505	0.712276	1.29505	0.129505	-0.453267	0.129505
OG0001695	Serine/threonine-protein kinase STY8	Serine/threonine protein kinase, putative isoform 1	P:protein phosphorylation; P:signal transduction; F:protein serine/threonine kinase activity; F:ATP binding; C:cytoplasm	P:GO:0006468; P:GO:0007165; F:GO:0004674; F:GO:0005524; C:GO:0005737	Transferring phosphorus-containing groups	EC:2.7.1	Multi-process regulation.MAP kinase cascade signalling.MAP3K-RAF protein kinase;Enzyme classification.EC_2 transferases.EC_2.7 transferase transferring phosphorus-containing group	#	0	-2	-2	0	0	-1	5	1	0	0	5	0	0	0	0	0	#	-0.985521	-0.985521	-0.275946	1.85278	-0.275946	1.49799	-0.275946	-0.275946	-0.275946
OG0001860	Serine/threonine-protein kinase STY13	serine/threonine-protein kinase STY13-like isoform X2	P:MAPK cascade; P:protein phosphorylation; F:MAP kinase kinase kinase activity; F:ATP binding; C:cytoplasm	P:GO:0000165; P:GO:0006468; F:GO:0004709; F:GO:0005524; C:GO:0005737	Mitogen-activated protein kinase kinase kinase	EC:2.7.11.25	Multi-process regulation.MAP kinase cascade signalling.MAP3K-RAF protein kinase;Enzyme classification.EC_2 transferases.EC_2.7 transferase transferring phosphorus-containing group	#	0	-1	0	0	-1	0	0	0	0	1	0	1	-1	1	0	0	#	-1.11111	-0.444444	-1.11111	-0.444444	-0.444444	0.222222	0.222222	1.55556	1.55556
OG0001871	Serine/threonine-protein kinase STY13	serine/threonine-protein kinase HT1-like	P:protein phosphorylation; F:protein serine/threonine kinase activity; F:ATP binding; F:ligase activity; F:metal ion binding	P:GO:0006468; F:GO:0004674; F:GO:0005524; F:GO:0016874; F:GO:0046872	Transferring phosphorus-containing groups; Ligases	EC:2.7.1; EC:6	Multi-process regulation.MAP kinase cascade signalling.MAP3K-RAF protein kinase;Enzyme classification.EC_2 transferases.EC_2.7 transferase transferring phosphorus-containing group	#	0	-2	2	0	-2	0	0	1	1	0	0	0	-1	0	1	0	#	-1.60806	0.80403	-1.60806	0.80403	0.80403	0.201008	-0.402015	0.80403	0.201008
OG0001105	Probable serine/threonine-protein kinase WNK6	probable serine/threonine-protein kinase WNK7	P:protein phosphorylation; P:intracellular signal transduction; F:protein serine/threonine kinase activity; F:ATP binding; C:cytoplasm	P:GO:0006468; P:GO:0035556; F:GO:0004674; F:GO:0005524; C:GO:0005737	Transferring phosphorus-containing groups	EC:2.7.1	Multi-process regulation.MAP kinase cascade signalling.MAP3K-WN protein kinase;Enzyme classification.EC_2 transferases.EC_2.7 transferase transferring phosphorus-containing group	#	0	9	-3	0	-2	1	0	1	0	-1	2	-1	0	0	0	0	#	2.35063	-0.862889	-0.595096	0.208284	0.476077	0.208284	-0.595096	-0.595096	-0.595096
OG0000787	MitOGen-activated protein kinase 7	mitogen-activated protein kinase 7	P:MAPK cascade; P:protein phosphorylation; F:MAP kinase activity; F:protein serine/threonine/tyrosine kinase activity; F:ATP binding; C:nucleus; C:cytoplasm	P:GO:0000165; P:GO:0006468; F:GO:0004707; F:GO:0004712; F:GO:0005524; C:GO:0005634; C:GO:0005737	Dual-specificity kinase; Mitogen-activated protein kinase	EC:2.7.12.1; EC:2.7.11.24	Multi-process regulation.MAP kinase cascade signalling.MAP-kinase protein kinase;Enzyme classification.EC_2 transferases.EC_2.7 transferase transferring phosphorus-containing group	#	0	3	-2	0	-2	1	2	3	0	0	2	-1	0	0	0	-1	#	0.824958	-0.942809	-0.942809	1.53206	1.17851	0.471405	-0.589256	-0.589256	-0.942809
OG0001198	MitOGen-activated protein kinase 15	mitogen-activated protein kinase 17-like isoform X1	P:MAPK cascade; P:protein phosphorylation; P:positive regulation of peroxisome organization; F:MAP kinase activity; F:ATP binding; C:nucleus; C:cytoplasm	P:GO:0000165; P:GO:0006468; P:GO:1900064; F:GO:0004707; F:GO:0005524; C:GO:0005634; C:GO:0005737	Mitogen-activated protein kinase	EC:2.7.11.24	Multi-process regulation.MAP kinase cascade signalling.MAP-kinase protein kinase;Enzyme classification.EC_2 transferases.EC_2.7 transferase transferring phosphorus-containing group	#	0	0	3	0	-2	0	-1	0	0	0	7	-1	-2	0	-2	1	#	-0.0349428	0.908514	-0.663914	-0.349428	-0.0349428	2.16646	-0.978399	-0.978399	-0.0349428
OG0000383	MitOGen-activated protein kinase kinase kinase YODA	germinal center kinase 1 isoform X1	P:protein phosphorylation; F:protein kinase activity; F:ATP binding	P:GO:0006468; F:GO:0004672; F:GO:0005524	Transferring phosphorus-containing groups	EC:2.7.1	Multi-process regulation.MAP kinase cascade signalling.MAPKKK-kinase protein kinase;Enzyme classification.EC_2 transferases.EC_2.7 transferase transferring phosphorus-containing group	#	0	-3	-3	1	-2	0	3	3	1	0	9	-1	1	-2	0	0	#	-0.970792	-0.970792	-0.57365	1.21349	0.617776	1.8092	0.0220634	-0.57365	-0.57365
OG0000502	Serine/threonine-protein kinase BLUS1	serine/threonine-protein kinase BLUS1 isoform X1	P:carbohydrate metabolic process; P:protein phosphorylation; F:protein kinase activity; F:ATP binding; F:carbohydrate binding; F:glucose-6-phosphate 1-epimerase activity; C:integral component of membrane; C:SAGA-type complex	P:GO:0005975; P:GO:0006468; F:GO:0004672; F:GO:0005524; F:GO:0030246; F:GO:0047938; C:GO:0016021; C:GO:0070461	Transferring phosphorus-containing groups; Glucose-6-phosphate 1-epimerase	EC:2.7.1; EC:5.1.3.15	Multi-process regulation.MAP kinase cascade signalling.MAPKKK-kinase protein kinase;Enzyme classification.EC_2 transferases.EC_2.7 transferase transferring phosphorus-containing group	#	0	1	-4	0	4	3	-2	0	0	0	10	-2	-1	-1	0	0	#	0.143777	-0.934551	0.790774	-0.50322	0.575108	2.08477	-0.718885	-0.718885	-0.718885
OG0000980	Inositol-pentakisphosphate 2-kinase	inositol-pentakisphosphate 2-kinase	P:inositol phosphate biosynthetic process; P:inositol phosphorylation; F:ATP binding; F:inositol pentakisphosphate 2-kinase activity; F:metal ion binding; C:nucleus	P:GO:0032958; P:GO:0052746; F:GO:0005524; F:GO:0035299; F:GO:0046872; C:GO:0005634	Inositol-pentakisphosphate 2-kinase	EC:2.7.1.158	Multi-process regulation.phosphoinositide signalling.inositol phosphate metabolism.inositol hexakisphosphate biosynthesis.inositol pentakisphosphate kinase *(IPK1);Enzyme classification.EC_2 transferases.EC_2.7 transferase transferring phosphorus-containing group	#	0	-2	4	0	-1	2	-1	1	0	0	3	-1	0	0	-1	1	#	-1.06403	1.54768	-0.628746	-0.19346	1.1124	1.1124	-0.628746	-1.06403	-0.19346
OG0001257	Purple acid phosphatase 15	purple acid phosphatase 15-like	P:dephosphorylation; F:acid phosphatase activity; F:metal ion binding; C:integral component of membrane	P:GO:0016311; F:GO:0003993; F:GO:0046872; C:GO:0016021	Acid phosphatase	EC:3.1.3.2	Multi-process regulation.phosphoinositide signalling.inositol phosphate metabolism.inositol hexakisphosphate biosynthesis.phytase activities.PAP-type phytase *(PHY1)	#	0	-2	1	0	5	1	0	0	0	-1	0	0	0	0	1	-1	#	-0.983124	0.413947	2.27671	-0.0517434	0.413947	-0.517434	-0.517434	-0.0517434	-0.983124
OG0000607	P-loop NTPase domain-containing protein LPA1 homolOG 1	P-loop NTPase domain-containing protein LPA1 homolog 1-like isoform X1	F:hydrolase activity	F:GO:0016787	Hydrolases	EC:3	Multi-process regulation.phosphoinositide signalling.inositol phosphate metabolism.inositol hexakisphosphate biosynthesis.phytic acid biosynthetic enzyme *(LPA1)	#	0	1	-2	0	-2	-1	1	0	1	2	0	1	0	1	3	0	#	-0.337148	-1.24745	-1.24745	-0.0337148	-0.640581	0.269718	0.573151	1.78688	0.876584
OG0000136	Type I inositol polyphosphate 5-phosphatase 1	type IV inositol polyphosphate 5-phosphatase 3 isoform X1	P:inositol phosphate dephosphorylation; P:phosphatidylinositol dephosphorylation; F:phosphatidylinositol-4,5-bisphosphate 5-phosphatase activity; F:inositol-polyphosphate 5-phosphatase activity; F:phosphatidylinositol-3,4,5-trisphosphate 5-phosphatase activity; C:integral component of membrane	P:GO:0046855; P:GO:0046856; F:GO:0004439; F:GO:0004445; F:GO:0034485; C:GO:0016021	Phosphoinositide 5-phosphatase; Inositol-polyphosphate 5-phosphatase	EC:3.1.3.36; EC:3.1.3.56	Multi-process regulation.phosphoinositide signalling.inositol phosphate metabolism.inositol polyphosphate phosphatase activities.type-I inositol-polyphosphate 5-phosphatase;Enzyme classification.EC_3 hydrolases.EC_3.1 hydrolase acting on ester bond	#	0	-4	-1	1	-1	10	0	9	1	-2	0	-1	-1	-1	-2	0	#	-0.728541	-0.370893	-0.251678	1.0597	2.25185	-0.251678	-0.490109	-0.728541	-0.490109
OG0000709	Type I inositol polyphosphate 5-phosphatase 2	myo-inositol polyphosphate 5-phosphatase 2	P:abscisic acid-activated signaling pathway; P:seed germination; P:inositol trisphosphate metabolic process; P:inositol phosphate dephosphorylation; P:phosphatidylinositol dephosphorylation; F:phosphatidylinositol-4,5-bisphosphate 5-phosphatase activity; F:inositol-polyphosphate 5-phosphatase activity; F:protein binding; F:phosphatidylinositol-3,4,5-trisphosphate 5-phosphatase activity; F:inosito…	P:GO:0009738; P:GO:0009845; P:GO:0032957; P:GO:0046855; P:GO:0046856; F:GO:0004439; F:GO:0004445; F:GO:0005515; F:GO:0034485; F:GO:0052658; F:GO:0052659	Phosphoinositide 5-phosphatase; Inositol-polyphosphate 5-phosphatase	EC:3.1.3.36; EC:3.1.3.56	Multi-process regulation.phosphoinositide signalling.inositol phosphate metabolism.inositol polyphosphate phosphatase activities.type-I inositol-polyphosphate 5-phosphatase;Enzyme classification.EC_3 hydrolases.EC_3.1 hydrolase acting on ester bond	#	0	-2	-3	0	-1	0	1	2	1	0	10	-1	0	-2	0	0	#	-0.644188	-0.867177	-0.4212	0.693741	0.470753	2.25466	-0.198212	-0.644188	-0.644188
OG0001380	Type I inositol polyphosphate 5-phosphatase 4	type I inositol polyphosphate 5-phosphatase 4-like	P:inositol phosphate dephosphorylation; P:phosphatidylinositol dephosphorylation; F:phosphatidylinositol-4,5-bisphosphate 5-phosphatase activity; F:inositol-polyphosphate 5-phosphatase activity; F:phosphatidylinositol-3,4,5-trisphosphate 5-phosphatase activity	P:GO:0046855; P:GO:0046856; F:GO:0004439; F:GO:0004445; F:GO:0034485	Phosphoinositide 5-phosphatase; Inositol-polyphosphate 5-phosphatase	EC:3.1.3.36; EC:3.1.3.56	Multi-process regulation.phosphoinositide signalling.inositol phosphate metabolism.inositol polyphosphate phosphatase activities.type-I inositol-polyphosphate 5-phosphatase;Enzyme classification.EC_3 hydrolases.EC_3.1 hydrolase acting on ester bond	#	0	-1	1	0	-2	2	0	1	1	0	2	0	1	-1	0	0	#	-1.0328	0	-1.54919	0.516398	1.54919	1.0328	0.516398	-0.516398	-0.516398
OG0000730	Phosphoinositide phospholipase C 6	Phosphoinositide phospholipase C 2	P:lipid catabolic process; P:intracellular signal transduction; F:phosphatidylinositol phospholipase C activity; C:plasma membrane	P:GO:0016042; P:GO:0035556; F:GO:0004435; C:GO:0005886	Phosphoinositide phospholipase C; Acting on ester bonds	EC:3.1.4.11; EC:3.1.1	Multi-process regulation.phosphoinositide signalling.inositol phosphate metabolism.light-dependent inositol phosphate biosynthesis.phosphatidylinositol phospholipase *(PI-PLC)	#	0	2	1	0	-2	0	0	0	0	0	2	-1	0	-1	0	0	#	1.35379	0.744587	-1.08304	0.135379	0.135379	1.35379	-0.473828	-1.08304	-1.08304
OG0001786	Inositol-tetrakisphosphate 1-kinase 3	inositol-tetrakisphosphate 1-kinase 3 isoform X1	P:response to wounding; P:inositol trisphosphate metabolic process; P:inositol phosphorylation; F:magnesium ion binding; F:ATP binding; F:inositol tetrakisphosphate 1-kinase activity; F:inositol-1,3,4-trisphosphate 6-kinase activity; F:inositol-1,3,4-trisphosphate 5-kinase activity	P:GO:0009611; P:GO:0032957; P:GO:0052746; F:GO:0000287; F:GO:0005524; F:GO:0047325; F:GO:0052725; F:GO:0052726	Inositol-tetrakisphosphate 1-kinase; Inositol-1,3,4-trisphosphate 5/6-kinase	EC:2.7.1.134; EC:2.7.1.159	Multi-process regulation.phosphoinositide signalling.inositol phosphate metabolism.light-independent inositol phosphate biosynthesis.myo-inositol polyphosphate kinase *(ITPK);Multi-process regulation.phosphoinositide signalling.inositol phosphate metabolism.phosphatidylinositol biosynthesis.inositol trisphosphate kinase *(ITPK2);Enzyme classification.EC_2 transferases.EC_2.7 transferase transferr…	#	0	2	0	0	-1	0	1	2	0	-1	0	-1	-1	0	-1	0	#	1.0435	0.149071	-0.298142	1.49071	1.0435	-0.298142	-1.19257	-1.19257	-0.745356
OG0000568	Inositol hexakisphosphate and diphosphoinositol-pentakisphosphate kinase VIP2	inositol hexakisphosphate and diphosphoinositol-pentakisphosphate kinase 1-like isoform X1	P:inositol metabolic process; P:phosphorylation; P:inositol phosphate biosynthetic process; F:inositol-1,3,4,5,6-pentakisphosphate kinase activity; F:inositol heptakisphosphate kinase activity; F:inositol hexakisphosphate 5-kinase activity; F:ATP binding; F:diphosphoinositol-pentakisphosphate kinase activity; F:metal ion binding; F:inositol hexakisphosphate 1-kinase activity; F:inositol hexakisph…	P:GO:0006020; P:GO:0016310; P:GO:0032958; F:GO:0000827; F:GO:0000829; F:GO:0000832; F:GO:0005524; F:GO:0033857; F:GO:0046872; F:GO:0052723; F:GO:0052724; F:GO:0102092; C:GO:0005829; C:GO:0016021	Diphosphoinositol-pentakisphosphate kinase; Inositol-hexakisphosphate kinase	EC:2.7.4.24; EC:2.7.4.21	Multi-process regulation.phosphoinositide signalling.inositol phosphate metabolism.phosphatidylinositol biosynthesis.bifunctional inositol pyrophosphate kinase and phosphatase *(VIP);Enzyme classification.EC_2 transferases.EC_2.7 transferase transferring phosphorus-containing group	#	0	5	-3	0	-3	1	-1	1	0	0	8	-2	0	-1	0	0	#	1.19953	-0.763337	-0.763337	-0.027262	0.463454	1.9356	-0.517979	-0.763337	-0.763337
OG0000098	Phosphatidylinositol/phosphatidylcholine transfer protein SFH9	phosphatidylinositol/phosphatidylcholine transfer protein SFH9 isoform X1	C:integral component of membrane	C:GO:0016021	0	0	Multi-process regulation.phosphoinositide signalling.inositol phosphate metabolism.regulation.phosphoinositide transfer protein *(SFH)	#	1	-1	-5	1	-2	4	1	4	1	0	5	-2	3	-4	-1	-1	#	-0.334497	-1.17074	-0.334497	1.00349	1.50524	1.00349	0.334497	-1.00349	-1.00349
OG0000735	Phosphatidylinositol/phosphatidylcholine transfer protein SFH8	phosphatidylinositol/phosphatidylcholine transfer protein SFH8-like isoform X1	C:integral component of membrane	C:GO:0016021	0	0	Multi-process regulation.phosphoinositide signalling.inositol phosphate metabolism.regulation.phosphoinositide transfer protein *(SFH)	#	0	-1	-2	0	-2	0	0	0	1	1	7	-1	1	-1	-1	0	#	-0.525509	-0.821108	-0.821108	0.0656886	0.0656886	2.43048	0.361287	-0.525509	-0.22991
OG0001640	Phosphatidylinositol/phosphatidylcholine transfer protein SFH13	phosphatidylinositol/phosphatidylcholine transfer protein SFH13 isoform X1	C:integral component of membrane	C:GO:0016021	0	0	Multi-process regulation.phosphoinositide signalling.inositol phosphate metabolism.regulation.phosphoinositide transfer protein *(SFH)	#	0	1	-2	0	-2	2	-1	1	0	0	2	0	1	-2	0	-1	#	0.579751	-0.843274	-0.843274	0.105409	1.52843	1.05409	0.579751	-0.843274	-1.31762
OG0000754	Phosphoinositide phosphatase SAC2	phosphoinositide phosphatase SAC2-like isoform X2	P:phosphatidylinositol-3-phosphate biosynthetic process; P:phosphatidylinositol dephosphorylation; F:phosphatidylinositol-3,5-bisphosphate 5-phosphatase activity; C:vacuolar membrane; C:integral component of membrane	P:GO:0036092; P:GO:0046856; F:GO:0043813; C:GO:0005774; C:GO:0016021	Acting on ester bonds	EC:3.1.3	Multi-process regulation.phosphoinositide signalling.phosphoinositide homeostasis.group-SAC-I phosphoinositide 3,5-phosphatase	#	0	-1	-2	0	0	1	1	1	1	0	13	-1	-1	0	-1	1	#	-0.564728	-0.768031	-0.361426	0.248481	0.248481	2.48481	-0.564728	-0.564728	-0.158124
OG0001124	Phosphoinositide phosphatase SAC4	phosphoinositide phosphatase SAC3-like isoform X1	P:phosphatidylinositol-3-phosphate biosynthetic process; P:phosphatidylinositol dephosphorylation; F:phosphatidylinositol-3,5-bisphosphate 5-phosphatase activity; C:vacuolar membrane; C:integral component of membrane	P:GO:0036092; P:GO:0046856; F:GO:0043813; C:GO:0005774; C:GO:0016021	Acting on ester bonds	EC:3.1.3	Multi-process regulation.phosphoinositide signalling.phosphoinositide homeostasis.group-SAC-I phosphoinositide 3,5-phosphatase	#	0	-1	-3	0	0	3	0	1	0	0	5	-1	-1	0	-1	1	#	-0.447955	-1.18097	-0.0814463	0.285062	1.38459	1.7511	-0.814463	-0.814463	-0.0814463
OG0001736	Probable phosphoinositide phosphatase SAC9	probable phosphoinositide phosphatase SAC9 isoform X1	P:dephosphorylation; F:phosphatase activity; C:integral component of membrane	P:GO:0016311; F:GO:0016791; C:GO:0016021	Acting on ester bonds	EC:3.1.3	Multi-process regulation.phosphoinositide signalling.phosphoinositide homeostasis.group-SAC-III phosphoinositide phosphatase	#	0	1	-2	0	-1	1	0	1	0	0	8	-1	0	0	0	0	#	0.109599	-0.876795	-0.547997	0.109599	0.438397	2.41119	-0.547997	-0.547997	-0.547997
OG0001000	Protein VAC14 homolOG	ARM repeat superfamily protein	P:phosphatidylinositol biosynthetic process; P:vacuole organization; P:pollen development; P:positive regulation of kinase activity; C:extrinsic component of vacuolar membrane; C:endosome membrane; C:PAS complex	P:GO:0006661; P:GO:0007033; P:GO:0009555; P:GO:0033674; C:GO:0000306; C:GO:0010008; C:GO:0070772	0	0	Multi-process regulation.phosphoinositide signalling.phosphoinositide homeostasis.phosphatidylinositol 3,5-bisphosphate homeostasis.phosphatidylinositol 3,5-bisphosphate biosynthesis scaffold protein *(VAC14)	#	0	-1	-2	0	-2	4	-2	1	1	0	8	0	-2	0	3	-1	#	-0.620334	-0.874107	-0.874107	-0.366561	1.15608	1.9174	-0.620334	0.648531	-0.366561
OG0001497	Putative 1-phosphatidylinositol-3-phosphate 5-kinase FAB1D	putative 1-phosphatidylinositol-3-phosphate 5-kinase FAB1D isoform X1	P:phosphorylation; P:phosphatidylinositol phosphate biosynthetic process; F:1-phosphatidylinositol-3-phosphate 5-kinase activity; F:ATP binding; F:ATP hydrolysis activity; C:endosome membrane	P:GO:0016310; P:GO:0046854; F:GO:0000285; F:GO:0005524; F:GO:0016887; C:GO:0010008	1-phosphatidylinositol-3-phosphate 5-kinase; Nucleoside-triphosphate phosphatase	EC:2.7.1.150; EC:3.6.1.15	Multi-process regulation.phosphoinositide signalling.phosphoinositide homeostasis.phosphatidylinositol 3,5-bisphosphate homeostasis.phosphatidylinositol 3-phosphate 5-kinase *(FAB1);Enzyme classification.EC_2 transferases.EC_2.7 transferase transferring phosphorus-containing group	#	0	1	0	0	-2	7	-3	1	0	0	3	0	0	0	0	0	#	0.0363156	-0.290525	-0.944207	-0.944207	2.3242	0.689997	-0.290525	-0.290525	-0.290525
OG0001551	Phosphatidylinositol-3-phosphatase myotubularin-1	phosphatidylinositol-3-phosphatase myotubularin-1-like isoform X1	P:phosphatidylinositol dephosphorylation; F:phosphatidylinositol-3-phosphatase activity; F:phosphatidylinositol-3,5-bisphosphate 3-phosphatase activity; C:cytoplasm	P:GO:0046856; F:GO:0004438; F:GO:0052629; C:GO:0005737	Phosphatidylinositol-3-phosphatase; Phosphatidylinositol-3,5-bisphosphate 3-phosphatase	EC:3.1.3.64; EC:3.1.3.95	Multi-process regulation.phosphoinositide signalling.phosphoinositide homeostasis.phosphatidylinositol 3-phosphate homeostasis.phosphatidylinositol 3-phosphate phosphatase *(MTM)	#	0	-1	-1	0	-2	2	-1	0	0	1	10	0	1	-2	0	0	#	-0.466982	-0.466982	-0.714208	-0.466982	0.274695	2.49973	0.274695	-0.466982	-0.466982
OG0000903	Phosphatidylinositol 3,4,5-trisphosphate 3-phosphatase and protein-tyrosine-phosphatase PTEN2A	phosphatidylinositol 3,4,5-trisphosphate 3-phosphatase and protein-tyrosine-phosphatase PTEN2A-like	P:response to salt stress; P:peptidyl-tyrosine dephosphorylation; P:phosphatidylinositol dephosphorylation; F:protein tyrosine phosphatase activity; F:phosphatidylinositol-3,4,5-trisphosphate 3-phosphatase activity; F:phosphatidic acid binding; C:cytosol	P:GO:0009651; P:GO:0035335; P:GO:0046856; F:GO:0004725; F:GO:0016314; F:GO:0070300; C:GO:0005829	Protein-tyrosine-phosphatase; Phosphatidylinositol-3,4,5-trisphosphate 3-phosphatase	EC:3.1.3.48; EC:3.1.3.67	Multi-process regulation.phosphoinositide signalling.phosphoinositide homeostasis.phosphatidylinositol 3-phosphate homeostasis.phosphatidylinositol 3-phosphate phosphatase *(PTEN);Enzyme classification.EC_3 hydrolases.EC_3.1 hydrolase acting on ester bond	#	0	-2	-2	0	-2	5	-2	1	1	0	4	0	-1	1	-2	6	#	-0.888118	-0.888118	-0.888118	-0.388552	1.35993	0.860365	-0.388552	-0.388552	1.60971
OG0000371	Protein SEMI-ROLLED LEAF 2	ARM repeat superfamily protein	P:pollen development; C:plasma membrane	P:GO:0009555; C:GO:0005886	0	0	Multi-process regulation.phosphoinositide signalling.phosphoinositide homeostasis.phosphatidylinositol 4-kinase (PI4K-alpha) complex.component *(EFOP)	#	0	-1	-1	0	0	7	-1	5	0	-1	-1	0	2	-1	0	-1	#	-0.40632	-0.40632	-0.191209	0.669232	2.39012	-0.62143	0.0239012	-0.62143	-0.836541
OG0000399	Phosphatidylinositol 4-phosphate 5-kinase 8	phosphatidylinositol 4-phosphate 5-kinase 8-like isoform X1	P:phosphorylation; P:phosphatidylinositol phosphate biosynthetic process; F:ATP binding; F:1-phosphatidylinositol-4-phosphate 5-kinase activity; C:plasma membrane	P:GO:0016310; P:GO:0046854; F:GO:0005524; F:GO:0016308; C:GO:0005886	1-phosphatidylinositol-4-phosphate 5-kinase	EC:2.7.1.68	Multi-process regulation.phosphoinositide signalling.phosphoinositide homeostasis.phosphatidylinositol 4-phosphate 5-kinase *(PIP5K);Enzyme classification.EC_2 transferases.EC_2.7 transferase transferring phosphorus-containing group	#	0	0	-3	0	-1	0	-1	-1	0	1	11	0	3	-1	-3	1	#	-0.164173	-0.797411	-0.375252	-0.586331	-0.375252	2.36878	0.680144	-0.797411	0.0469065
OG0000626	Phosphatidylinositol 4-phosphate 5-kinase 9	phosphatidylinositol 4-phosphate 5-kinase 9-like isoform X1	P:phosphorylation; P:phosphatidylinositol phosphate biosynthetic process; F:ATP binding; F:1-phosphatidylinositol-4-phosphate 5-kinase activity; C:membrane	P:GO:0016310; P:GO:0046854; F:GO:0005524; F:GO:0016308; C:GO:0016020	1-phosphatidylinositol-4-phosphate 5-kinase	EC:2.7.1.68	Multi-process regulation.phosphoinositide signalling.phosphoinositide homeostasis.phosphatidylinositol 4-phosphate 5-kinase *(PIP5K);Enzyme classification.EC_2 transferases.EC_2.7 transferase transferring phosphorus-containing group	#	0	0	-3	0	-2	0	4	3	1	0	7	-2	-1	-1	0	0	#	-0.223607	-0.894427	-0.67082	1.56525	0.67082	1.56525	-0.67082	-0.67082	-0.67082
OG0001747	Protein LSD1	LSD1 zinc finger family protein	P:response to superoxide; P:response to hypoxia; P:response to molecule of oomycetes origin; P:regulation of DNA-templated transcription; P:plant-type hypersensitive response; P:systemic acquired resistance, salicylic acid mediated signaling pathway; P:regulation of ethylene-activated signaling pathway; P:regulation of hydrogen peroxide metabolic process; P:regulation of 1-aminocyclopropane-1-car…	P:GO:0000303; P:GO:0001666; P:GO:0002240; P:GO:0006355; P:GO:0009626; P:GO:0009862; P:GO:0010104; P:GO:0010310; P:GO:0010602; P:GO:0010618; P:GO:0043069; F:GO:0003700; F:GO:0005515; C:GO:0005634; C:GO:0005737	0	0	Multi-process regulation.Programmed Cell Death (PCD) system.regulatory protein *(LSD/LOL)	#	0	5	2	-1	-2	1	2	3	0	-2	-1	0	0	0	-1	0	#	1.42539	0.62361	-0.712697	1.15813	0.890871	-0.979958	-0.712697	-0.979958	-0.712697
OG0001929	Protein LOL1	protein LOL1	C:nucleus	C:GO:0005634	0	0	Multi-process regulation.Programmed Cell Death (PCD) system.regulatory protein *(LSD/LOL)	#	0	2	-1	0	-1	0	0	-1	0	1	0	0	3	0	1	-1	#	0.797831	-0.859203	-0.859203	-0.859203	-0.859203	0.245487	1.90252	0.797831	-0.306858
OG0001084	Protein BONZAI 3	protein BONZAI 3-like isoform X2	P:negative regulation of cell death; P:cellular response to calcium ion; F:calcium-dependent phospholipid binding; C:plasma membrane	P:GO:0060548; P:GO:0071277; F:GO:0005544; C:GO:0005886	0	0	Multi-process regulation.Programmed Cell Death (PCD) system.suppressor *(BON)	#	0	-1	-1	0	-1	9	0	6	1	0	-3	0	-1	0	1	0	#	-0.575912	-0.575912	-0.575912	0.806277	2.36124	-0.748686	-0.403139	-0.0575912	-0.230365
OG0001093	Protein BONZAI 1	protein BONZAI 1-like isoform X1	P:negative regulation of cell death; F:calcium-dependent phospholipid binding; C:integral component of membrane	P:GO:0060548; F:GO:0005544; C:GO:0016021	0	0	Multi-process regulation.Programmed Cell Death (PCD) system.suppressor *(BON)	#	0	-1	-2	0	-2	1	1	3	0	0	5	-1	-1	0	0	-1	#	-0.438397	-0.767195	-0.767195	1.20559	1.20559	1.53439	-0.767195	-0.438397	-0.767195
OG0001983	Soluble inorganic pyrophosphatase 1	soluble inorganic pyrophosphatase 1	P:phosphate-containing compound metabolic process; P:lipid storage; P:regulation of starch metabolic process; F:magnesium ion binding; F:inorganic diphosphate phosphatase activity; C:cytosol	P:GO:0006796; P:GO:0019915; P:GO:2000904; F:GO:0000287; F:GO:0004427; C:GO:0005829	Inorganic diphosphatase	EC:3.6.1.1	Multi-process regulation.pyrophosphate homeostasis.cytosolic pyrophosphatase	#	0	2	-1	0	-2	0	1	0	0	1	3	0	2	-1	0	-2	#	0.678826	-0.731043	-1.201	0.208869	-0.261087	1.61874	1.14878	-0.261087	-1.201
OG0000803	MOB kinase activator-like 1A	MOB kinase activator-like 1A isoform X1	P:signal transduction; P:activation of protein kinase activity; F:kinase activity; F:protein kinase activator activity; C:nucleus; C:cytoplasm	P:GO:0007165; P:GO:0032147; F:GO:0016301; F:GO:0030295; C:GO:0005634; C:GO:0005737	Transferring phosphorus-containing groups	EC:2.7	Multi-process regulation.RAM (Regulation of Ace2 and Morphogenesis) signalling.NDR-activator component *(MOB1/2)	#	0	-2	-1	0	-1	1	-1	0	1	0	3	0	0	0	1	0	#	-1.42539	-0.890871	-0.890871	-0.356348	0.712697	1.78174	0.178174	0.712697	0.178174
OG0001700	MAP3K epsilon protein kinase 1	germinal center kinase 1 isoform X1	P:protein phosphorylation; P:regulation of MAPK cascade; F:protein kinase activity; F:ATP binding	P:GO:0006468; P:GO:0043408; F:GO:0004672; F:GO:0005524	Transferring phosphorus-containing groups	EC:2.7.1	Multi-process regulation.RAM (Regulation of Ace2 and Morphogenesis) signalling.protein kinase component *(SIK1);Multi-process regulation.MAP kinase cascade signalling.MAPKKK-kinase protein kinase;Enzyme classification.EC_2 transferases.EC_2.7 transferase transferring phosphorus-containing group	#	0	-2	-3	0	1	-2	3	0	0	0	-1	0	2	0	-1	1	#	-0.868041	-1.35631	0.596778	1.57332	-0.868041	-0.379768	1.08505	-0.379768	0.596778
OG0000087	Inactive poly [ADP-ribose] polymerase RCD1	inactive poly [ADP-ribose] polymerase RCD1-like isoform X4	F:NAD+ ADP-ribosyltransferase activity; C:membrane	F:GO:0003950; C:GO:0016020	NAD(+) ADP-ribosyltransferase	EC:2.4.2.30	Multi-process regulation.retrograde signalling.organellar-signalling mediator *(RCD1)	#	0	1	3	0	-4	2	-2	1	0	0	24	-4	-1	-1	0	0	#	-0.0242184	0.193747	-0.569133	-0.242184	0.193747	2.48239	-0.678116	-0.678116	-0.678116
OG0000109	Interactor of constitutive active ROPs 3	interactor of constitutive active ROPs 3-like	0	0	0	0	Multi-process regulation.ROP-GTPase regulatory system.ROP GTPase effector activities.GTPase effector *(RIP)	#	0	-2	-1	0	-4	0	4	4	1	0	6	-2	-1	-1	0	-1	#	-0.57369	-0.367162	-0.986747	1.69812	0.872009	1.28507	-0.57369	-0.57369	-0.780219
OG0000240	Rho GTPase-activating protein REN1	rho GTPase-activating protein REN1 isoform X1	P:signal transduction; C:integral component of membrane	P:GO:0007165; C:GO:0016021	0	0	Multi-process regulation.ROP-GTPase regulatory system.RopGAP GTPase-activating activities.ROP-activating protein *(RenGAP)	#	0	-2	-4	1	2	10	-4	1	0	0	3	0	-1	0	-3	5	#	-0.719092	-1.11132	0.261488	-0.719092	2.02653	0.457604	-0.32686	-0.719092	0.849837
OG0001454	Rho GTPase-activating protein 7	rho GTPase-activating protein 7	P:signal transduction	P:GO:0007165	0	0	Multi-process regulation.ROP-GTPase regulatory system.RopGAP GTPase-activating activities.ROP-activating protein *(RenGAP)	#	0	1	-2	0	-2	0	0	0	0	1	2	1	3	0	1	-2	#	0.0469065	-1.21957	-1.21957	-0.375252	-0.375252	0.891224	1.73554	0.891224	-0.375252
OG0002017	Rop guanine nucleotide exchange factor 5	Plant specific Rop nucleotide exchanger, PRONE	P:regulation of catalytic activity; F:guanyl-nucleotide exchange factor activity	P:GO:0050790; F:GO:0005085	0	0	Multi-process regulation.ROP-GTPase regulatory system.RopGEF guanine nucleotide exchange factor activities.exchange factor *(PRONE)	#	0	-1	-1	0	-2	0	-1	0	0	1	9	-1	0	0	0	0	#	-0.430973	-0.430973	-0.708028	-0.430973	-0.153919	2.61662	-0.153919	-0.153919	-0.153919
OG0000086	Rac-like GTP-binding protein ARAC1	rac-like GTP-binding protein rho1	P:actin filament organization; P:establishment or maintenance of cell polarity; P:small GTPase mediated signal transduction; P:regulation of cell shape; P:cortical cytoskeleton organization; P:regulation of actin cytoskeleton organization; F:GTPase activity; F:GTP binding; F:protein kinase binding; C:nucleus; C:cytoskeleton; C:plasma membrane; C:cell cortex; C:cytoplasmic vesicle; C:cell projecti…	P:GO:0007015; P:GO:0007163; P:GO:0007264; P:GO:0008360; P:GO:0030865; P:GO:0032956; F:GO:0003924; F:GO:0005525; F:GO:0019901; C:GO:0005634; C:GO:0005856; C:GO:0005886; C:GO:0005938; C:GO:0031410; C:GO:0042995	Nucleoside-triphosphate phosphatase	EC:3.6.1.15	Multi-process regulation.ROP-GTPase regulatory system.small GTPase *(ROP)	#	0	2	-3	0	-4	0	2	1	1	1	5	-1	-1	0	1	0	#	0.232463	-1.26194	-1.56082	0.830226	0.232463	1.72687	-0.365299	0.232463	-0.0664181
OG0000666	FCS-Like Zinc finger 10	FCS-Like Zinc finger 10	0	0	0	0	Multi-process regulation.SnRK1-kinase regulatory system.regulatory protein *(FLZ) of SnRK1 complex	#	0	-4	0	0	1	0	1	2	0	0	4	-1	-1	-1	0	0	#	-1.48556	0	0.371391	1.11417	0.742781	1.48556	-0.742781	-0.742781	-0.742781
OG0000423	Regulatory-associated protein of TOR 1	regulatory-associated protein of TOR 1-like isoform X1	P:cellular response to starvation; P:regulation of autophagy; P:positive regulation of cell growth; P:TOR signaling; P:cellular response to amino acid stimulus; P:positive regulation of protein serine/threonine kinase activity; F:protein-macromolecule adaptor activity; C:cytoplasm; C:TORC1 complex	P:GO:0009267; P:GO:0010506; P:GO:0030307; P:GO:0031929; P:GO:0071230; P:GO:0071902; F:GO:0030674; C:GO:0005737; C:GO:0031931	0	0	Multi-process regulation.TOR (Target Of Rapamycin) signalling.TORC complex.regulatory component *(RAPTOR)	#	0	2	-3	0	-3	9	-4	2	1	0	5	0	0	0	1	-2	#	0.0695048	-0.973067	-0.973067	-0.556038	2.15465	0.903562	-0.13901	0.0695048	-0.556038
OG0000002	no annotation	PREDICTED: uncharacterized protein LOC108476186	F:metal ion binding	F:GO:0046872	0	0	not assigned.annotated	#	1	-17	-6	5	9	22	7	26	4	-5	-6	-2	-3	-1	2	-3	#	-1.09738	-0.685865	0.178325	1.33058	1.94786	-0.480106	-0.438954	-0.274346	-0.480106
OG0000003	no annotation	PREDICTED: uncharacterized protein LOC108663040	0	0	0	0	not assigned.annotated	#	2	-15	-11	6	25	16	-2	12	2	-2	-21	6	11	1	-1	3	#	-1.27305	-1.17254	1.03854	0.385264	1.2898	-1.27305	0.636524	0.0837532	0.284761
OG0000009	Germin-like protein subfamily 1 member 7	germin-like protein subfamily 1 member 13	F:manganese ion binding; C:integral component of membrane; C:apoplast	F:GO:0030145; C:GO:0016021; C:GO:0048046	0	0	not assigned.annotated	#	1	-4	-9	2	6	-1	2	2	1	1	22	-5	-4	-2	-1	0	#	-0.566521	-1.12274	0.545921	0.453217	0.175107	2.21458	-0.659225	-0.566521	-0.473818
OG0000019	RNA-directed DNA polymerase homolOG	DNA/RNA polymerases superfamily protein	F:binding; C:membrane	F:GO:0005488; C:GO:0016020	0	0	not assigned.annotated	#	0	-8	-4	3	-1	-4	17	8	3	0	-13	6	8	2	3	-1	#	-1.20764	-0.909868	-0.463206	1.69566	0.132344	-1.1332	0.876782	0.653451	0.355676
OG0000031	no annotation	reverse transcriptase	P:RNA phosphodiester bond hydrolysis, endonucleolytic; F:nucleic acid binding; F:RNA-DNA hybrid ribonuclease activity; F:metal ion binding	P:GO:0090502; F:GO:0003676; F:GO:0004523; F:GO:0046872	Acting on ester bonds; Ribonuclease H	EC:3.1.30; EC:3.1.26.4	not assigned.annotated	#	0	-5	-3	1	-4	3	2	5	4	2	-9	7	3	6	1	4	#	-1.15	-0.97605	-0.97605	0.328571	0.415546	-0.889076	0.763445	1.11134	1.37227
OG0000038	HeterOGeneous nuclear ribonucleoprotein 1	heterogeneous nuclear ribonucleoprotein 1-like isoform X3	F:RNA binding	F:GO:0003723	0	0	not assigned.annotated	#	1	-3	-7	1	-3	10	-3	5	2	0	16	-3	-1	-2	0	-1	#	-0.576774	-1.09587	-0.472955	0.25378	1.60343	1.70725	-0.369135	-0.472955	-0.576774
OG0000039	Uncharacterized mitochondrial protein AtMg00860	Transposon Ty3-G Gag-Pol polyprotein	P:DNA integration; F:nucleic acid binding; F:zinc ion binding	P:GO:0015074; F:GO:0003676; F:GO:0008270	0	0	not assigned.annotated	#	0	-9	-3	2	38	6	-1	3	-2	-3	-6	0	-2	1	1	0	#	-0.756224	-0.359757	2.48159	-0.0293679	0.433177	-0.756224	-0.491913	-0.227601	-0.293679
OG0000042	Receptor-like protein Cf-9	receptor-like protein 12	C:plasma membrane; C:integral component of membrane	C:GO:0005886; C:GO:0016021	0	0	not assigned.annotated	#	1	-6	-6	3	16	-1	3	2	1	0	3	-1	-4	1	2	-1	#	-1.23745	-1.36259	1.89094	0.639583	0.13904	0.389312	-0.611775	0.264176	-0.111232
OG0000044	no annotation	PREDICTED: uncharacterized protein LOC105801960	0	0	0	0	not assigned.annotated	#	1	-4	-5	2	-3	6	-1	3	3	1	18	-2	-3	-1	6	-7	#	-0.84751	-1.04824	-0.546421	0.256483	0.959025	1.96266	-0.345695	0.45721	-0.84751
OG0000046	LRR receptor-like serine/threonine-protein kinase GSO1	receptor-like protein 12	C:plasma membrane; C:integral component of membrane	C:GO:0005886; C:GO:0016021	0	0	not assigned.annotated	#	0	-6	-4	3	3	-2	1	-2	2	3	12	0	-2	1	7	-4	#	-1.34739	-1.10962	0.0792584	-0.158517	-0.51518	1.74369	0.0792584	1.26814	-0.0396292
OG0000047	no annotation	DNA/RNA polymerases superfamily protein	P:DNA integration; F:nucleic acid binding; F:zinc ion binding	P:GO:0015074; F:GO:0003676; F:GO:0008270	0	0	not assigned.annotated	#	-1	-3	7	0	-3	33	0	24	1	-4	0	0	0	0	0	0	#	-0.530086	-0.00530086	-0.530086	0.805731	2.38009	-0.530086	-0.530086	-0.530086	-0.530086
OG0000058	Tubulin alpha-1 chain	Tubulin alpha chain	P:cytoskeleton organization; P:microtubule-based process; F:GTPase activity; F:structural constituent of cytoskeleton; F:GTP binding; C:microtubule	P:GO:0007010; P:GO:0007017; F:GO:0003924; F:GO:0005200; F:GO:0005525; C:GO:0005874	Nucleoside-triphosphate phosphatase	EC:3.6.1.15	not assigned.annotated	#	0	-2	-3	0	-3	1	0	1	1	1	1	1	1	1	-2	2	#	-1.02869	-1.3373	-1.3373	0.205738	0.514344	0.514344	0.822951	0.205738	1.44016
OG0000062	no annotation	DNA/RNA polymerases superfamily protein	P:RNA-templated DNA biosynthetic process; F:nucleic acid binding; F:RNA-directed DNA polymerase activity; C:membrane; C:integral component of membrane	P:GO:0006278; F:GO:0003676; F:GO:0003964; C:GO:0016020; C:GO:0016021	0	0	not assigned.annotated	#	0	-1	0	0	-1	-8	57	19	1	-1	-1	0	-1	0	-1	0	#	-0.401692	-0.362819	-0.401692	2.63044	0.103663	-0.401692	-0.401692	-0.401692	-0.362819
OG0000069	no annotation	uncharacterized protein LOC111291704 isoform X3	C:integral component of membrane	C:GO:0016021	0	0	not assigned.annotated	#	0	3	-5	0	-4	1	-1	-1	1	1	5	0	-2	2	0	1	#	0.466982	-1.51082	-1.2636	-0.521921	-0.0274695	1.45588	-0.274695	0.714208	0.961433
OG0000074	RNA-directed DNA polymerase homolOG	Integrase catalytic core	F:binding	F:GO:0005488	0	0	not assigned.annotated	#	0	-2	-2	1	0	25	0	19	1	-4	-2	-1	0	0	0	0	#	-0.450202	-0.450202	-0.274036	0.900404	2.36845	-0.567646	-0.508924	-0.508924	-0.508924
OG0000077	Hypersensitive-induced response protein 1	hypersensitive-induced response protein 1	F:protein histidine kinase binding; C:plant-type vacuole membrane	F:GO:0043424; C:GO:0009705	0	0	not assigned.annotated	#	0	0	-4	0	-3	2	0	2	1	0	14	-3	-1	-2	0	0	#	-0.0875376	-0.717808	-0.560241	0.385166	0.700301	2.27598	-0.560241	-0.717808	-0.717808
OG0000090	Putative disease resistance RPP13-like protein 1	putative disease resistance RPP13-like protein 1 isoform X1	P:defense response; F:ADP binding	P:GO:0006952; F:GO:0043531	0	0	not assigned.annotated	#	0	-5	-2	1	0	-6	8	-1	2	2	31	-2	-1	-2	0	-2	#	-0.726938	-0.490464	-0.253991	0.455431	-0.648114	2.50487	-0.175166	-0.253991	-0.41164
OG0000110	Auxin-responsive protein SAUR67	Auxin-responsive protein SAUR36	P:response to auxin	P:GO:0009733	0	0	not assigned.annotated	#	1	3	-5	0	3	3	0	2	0	-1	0	-1	0	-1	-1	1	#	0.878788	-1.57576	0.878788	0.606061	1.42424	-0.212121	-0.484848	-1.0303	-0.484848
OG0000117	Protein MEI2-like 2	protein MEI2-like 5 isoform X2	P:meiotic cell cycle; F:RNA binding; C:integral component of membrane	P:GO:0051321; F:GO:0003723; C:GO:0016021	0	0	not assigned.annotated	#	-1	-4	4	0	-5	2	-1	1	1	1	15	-2	-2	0	-1	0	#	-0.854282	0.502519	-1.00504	-0.100504	0.351763	2.31159	-0.552771	-0.402015	-0.251259
OG0000130	Aspartic proteinase	DUF241 domain protein	P:translational initiation; P:root development; P:shoot system development; F:translation initiation factor activity	P:GO:0006413; P:GO:0048364; P:GO:0048367; F:GO:0003743	0	0	not assigned.annotated	#	-1	-2	5	0	-3	3	6	9	0	-2	-1	-2	-1	0	0	-1	#	-0.41618	0.617094	-0.545339	1.77953	1.39205	-0.545339	-0.803658	-0.674498	-0.803658
OG0000135	no annotation	uncharacterized protein LOC111289617 isoform X1	0	0	0	0	not assigned.annotated	#	0	-2	-4	1	-4	5	0	3	2	1	17	-3	-3	0	2	-3	#	-0.612599	-0.852311	-0.732455	0.346251	0.945533	2.1441	-0.612599	-0.0133174	-0.612599
OG0000137	no annotation	PREDICTED: uncharacterized protein At1g10890-like isoform X1	C:nucleoplasm; C:mitochondrion	C:GO:0005654; C:GO:0005739	0	0	not assigned.annotated	#	-1	-3	4	0	-1	11	-2	5	0	-1	6	-3	-1	-1	0	0	#	-0.589646	0.557773	-0.302791	0.270918	2.13548	0.557773	-0.876501	-0.876501	-0.876501
OG0000146	Ankyrin repeat-containing protein BDA1	ankyrin repeat-containing protein BDA1-like	C:integral component of membrane	C:GO:0016021	0	0	not assigned.annotated	#	0	2	-5	0	0	2	8	8	1	-2	-2	0	2	-2	0	0	#	0.01507	-0.93434	-0.25619	2.04952	1.23574	-0.66308	-0.12056	-0.66308	-0.66308
OG0000147	no annotation	PREDICTED: uncharacterized protein LOC105794998 isoform X1	0	0	0	0	not assigned.annotated	#	0	5	0	-1	-4	5	0	5	0	-1	0	-1	-1	-1	0	0	#	1.02507	0.0222842	-0.980505	0.824516	1.82731	-0.378832	-0.779947	-0.779947	-0.779947
OG0000154	no annotation	random slug protein 5 isoform X1	P:phospholipid transport; P:intermembrane lipid transfer; F:phosphatidylinositol transfer activity; C:membrane	P:GO:0015914; P:GO:0120009; F:GO:0008526; C:GO:0016020	Translocases	EC:7	not assigned.annotated	#	0	-2	-2	1	-2	7	2	8	1	-1	8	-3	-1	-1	0	0	#	-0.598734	-0.598734	-0.470434	1.19747	1.83897	0.812567	-0.727034	-0.727034	-0.727034
OG0000156	no annotation	Prolamin-like domain	P:regulation of double fertilization forming a zygote and endosperm; P:regulation of protein localization to cell surface; C:extracellular region; C:vesicle	P:GO:0080155; P:GO:2000008; C:GO:0005576; C:GO:0031982	0	0	not assigned.annotated	#	0	41	-5	-2	-1	2	-2	-1	-1	-1	-1	0	0	-1	0	0	#	2.65806	-0.373446	-0.241642	-0.439348	-0.175739	-0.373446	-0.307544	-0.373446	-0.373446
OG0000157	Ras-related protein RABE1c	ras-related protein RABE1c	P:vesicle docking involved in exocytosis; P:protein secretion; P:regulation of exocytosis	P:GO:0006904; P:GO:0009306; P:GO:0017157	0	0	not assigned.annotated	#	0	2	-4	0	-1	1	1	2	1	0	3	-1	-2	0	2	-3	#	0.416463	-1.45762	-0.520579	1.04116	1.04116	1.04116	-0.832927	0.416463	-1.14527
OG0000173	no annotation	Dentin sialophosphoprotein-related, putative	0	0	0	0	not assigned.annotated	#	0	-3	-2	1	-3	4	3	5	3	0	18	-3	-1	-1	0	0	#	-0.834782	-0.722647	-0.722647	0.847241	0.959376	1.96859	-0.498377	-0.498377	-0.498377
OG0000181	Cysteine-tryptophan domain-containing zinc finger protein 3	CW-type Zinc Finger, putative isoform 1	F:zinc ion binding	F:GO:0008270	0	0	not assigned.annotated	#	0	-1	-3	1	-3	3	1	4	2	0	14	-2	-2	0	1	-2	#	-0.612983	-0.903343	-0.758163	0.693639	0.983999	2.00026	-0.612983	-0.177442	-0.612983
OG0000183	no annotation	uncharacterized protein LOC111310685	0	0	0	0	not assigned.annotated	#	0	-3	2	0	-3	-8	23	3	2	1	11	-1	0	-1	1	-2	#	-0.696753	-0.214386	-0.696753	2.29393	-0.696753	0.943296	-0.214386	-0.214386	-0.503806
OG0000189	no annotation	protein FAM135B-like	P:cellular lipid metabolic process	P:GO:0044255	0	0	not assigned.annotated	#	0	1	0	0	-5	8	-2	3	1	0	5	-2	-1	0	-3	1	#	-0.0212418	-0.212418	-1.1683	0.169934	2.08169	0.934638	-0.594769	-0.977121	-0.212418
OG0000193	no annotation	tobamovirus multiplication protein 1-like isoform X1	C:vacuolar membrane; C:integral component of membrane	C:GO:0005774; C:GO:0016021	0	0	not assigned.annotated	#	0	-2	-3	0	1	0	0	-2	0	3	34	-2	-1	-1	1	-2	#	-0.399585	-0.477764	-0.165046	-0.399585	-0.399585	2.64942	-0.243226	-0.165046	-0.399585
OG0000195	no annotation	uncharacterized protein LOC111307754 isoform X1	0	0	0	0	not assigned.annotated	#	0	-5	1	1	-2	5	1	4	1	0	9	-2	-2	-1	0	-1	#	-1.18748	-0.185543	-0.519522	0.816391	1.48435	1.48435	-0.686511	-0.519522	-0.686511
OG0000205	Receptor-like protein 6	receptor-like protein 12 isoform X1	C:integral component of membrane	C:GO:0016021	0	0	not assigned.annotated	#	0	-3	-3	1	-2	3	-2	0	2	1	10	0	-4	1	3	0	#	-1.05247	-1.05247	-0.701646	-0.350823	0.526235	1.92953	-0.526235	0.877058	0.350823
OG0000210	no annotation	kinesin-related protein 8-like	P:regulation of asymmetric cell division; C:plasma membrane	P:GO:0009786; C:GO:0005886	0	0	not assigned.annotated	#	0	1	-3	0	-1	0	3	2	1	0	12	-3	-1	-1	0	-2	#	0.0194569	-0.680993	-0.330768	0.89502	0.369682	2.12081	-0.680993	-0.680993	-1.03122
OG0000213	no annotation	PREDICTED: uncharacterized protein LOC18591258 isoform X1	0	0	0	0	not assigned.annotated	#	0	-1	-2	0	-3	1	2	3	1	0	0	0	-4	1	0	1	#	-0.560397	-0.857078	-1.15376	1.51637	1.21969	0.0329645	-1.15376	0.329645	0.626326
OG0000215	no annotation	serine/threonine-protein phosphatase 6 regulatory subunit 3-like isoform X2	P:regulation of phosphoprotein phosphatase activity; F:protein phosphatase regulator activity; F:protein phosphatase binding	P:GO:0043666; F:GO:0019888; F:GO:0019903	0	0	not assigned.annotated	#	0	-1	-4	0	-3	4	0	4	2	0	5	-1	2	-1	-1	0	#	-0.594528	-1.21192	-1.00613	0.84606	1.66925	1.05186	0.228665	-0.594528	-0.38873
OG0000218	no annotation	Chloroplast thylakoid membrane, putative isoform 1	C:membrane	C:GO:0016020	0	0	not assigned.annotated	#	0	-3	-1	1	-2	2	-1	2	1	0	9	-1	-1	0	2	-2	#	-1.11108	-0.656547	-0.656547	0.252518	0.934317	2.07065	-0.429281	0.252518	-0.656547
OG0000219	no annotation	uncharacterized protein LOC111316871 isoform X1	0	0	0	0	not assigned.annotated	#	0	-1	-4	0	-2	1	-1	1	1	1	9	0	-2	1	5	-2	#	-0.600925	-1.22496	-0.808938	-0.1849	0.231125	1.89523	-0.392913	1.27119	-0.1849
OG0000220	no annotation	reverse transcriptase	F:nucleic acid binding; F:catalytic activity; F:zinc ion binding	F:GO:0003676; F:GO:0003824; F:GO:0008270	0	0	not assigned.annotated	#	0	-2	-2	0	2	18	1	15	0	-3	0	0	0	0	0	0	#	-0.469818	-0.469818	-0.150696	0.96623	2.3225	-0.549599	-0.549599	-0.549599	-0.549599
OG0000232	no annotation	ZZ-type zinc finger-containing protein 3, putative isoform 4	0	0	0	0	not assigned.annotated	#	0	-3	-1	1	-3	8	-2	4	2	0	9	-2	-2	-1	1	-1	#	-0.88425	-0.578164	-0.731207	0.340096	1.87053	1.4114	-0.578164	-0.272077	-0.578164
OG0000239	Protein phosphatase inhibitor 2	protein phosphatase inhibitor 2 isoform X1	P:regulation of signal transduction; P:negative regulation of catalytic activity; P:regulation of phosphoprotein phosphatase activity; F:protein phosphatase inhibitor activity	P:GO:0009966; P:GO:0043086; P:GO:0043666; F:GO:0004864	0	0	not assigned.annotated	#	0	-2	4	0	-3	3	0	3	1	0	9	-2	-1	0	0	-1	#	-0.777332	0.494666	-0.989331	0.494666	1.13066	1.76666	-0.777332	-0.565332	-0.777332
OG0000242	Protein SHOOT GRAVITROPISM 6	protein SHOOT GRAVITROPISM 6-like isoform X1	0	0	0	0	not assigned.annotated	#	0	-1	-3	1	1	1	-1	-1	0	2	22	-2	-2	0	3	-3	#	-0.424098	-0.655424	-0.0771087	-0.424098	-0.192772	2.58314	-0.424098	0.154217	-0.539761
OG0000244	Putative disease resistance protein RGA1	putative disease resistance protein RGA3	P:defense response; F:ATP binding; F:ADP binding	P:GO:0006952; F:GO:0005524; F:GO:0043531	0	0	not assigned.annotated	#	0	-6	1	1	2	1	2	4	0	-1	0	-1	0	0	1	-3	#	-1.57135	0.0785674	0.549972	1.49278	1.25708	-0.157135	-0.392837	-0.157135	-1.09994
OG0000257	Increased DNA methylation 1	uncharacterized protein LOC111311793 isoform X1	F:metal ion binding	F:GO:0046872	0	0	not assigned.annotated	#	0	-2	-3	1	-3	1	0	1	1	1	10	-1	-4	1	10	-4	#	-0.713394	-0.869993	-0.713394	0.0695994	0.226198	1.63559	-0.713394	1.63559	-0.556795
OG0000258	FT-interacting protein 3	FT-interacting protein 3	C:integral component of membrane	C:GO:0016021	0	0	not assigned.annotated	#	0	1	-4	0	-2	2	1	2	1	1	6	-1	-1	0	0	0	#	-0.152463	-1.52463	-0.975764	0.670838	0.945271	1.76857	-0.426897	-0.152463	-0.152463
OG0000267	Putative disease resistance RPP13-like protein 1	putative disease resistance RPP13-like protein 1	P:defense response; F:methyltransferase activity; F:lyase activity; F:ADP binding	P:GO:0006952; F:GO:0008168; F:GO:0016829; F:GO:0043531	0	0	not assigned.annotated	#	0	-3	-2	1	-1	-3	2	-1	1	3	22	-1	-1	-1	1	-1	#	-0.716218	-0.606964	-0.388457	-0.0606964	-0.606964	2.56139	-0.0606964	0.0485571	-0.16995
OG0000274	Ultraviolet-B receptor UVR8	ultraviolet-B receptor UVR8-like isoform X1	0	0	0	0	not assigned.annotated	#	0	-1	-2	0	-3	4	0	3	2	0	15	-2	-1	-1	0	0	#	-0.51474	-0.664181	-0.813621	0.381904	0.979666	2.17519	-0.51474	-0.51474	-0.51474
OG0000276	ATPase family AAA domain-containing protein FIGL1	ATPase family AAA domain-containing protein 1-A isoform 1	F:ATP binding; F:ATP hydrolysis activity; C:mitochondrial outer membrane	F:GO:0005524; F:GO:0016887; C:GO:0005741	Nucleoside-triphosphate phosphatase	EC:3.6.1.15	not assigned.annotated	#	0	-1	-4	1	-1	-1	0	-1	1	1	14	-1	1	-2	0	-3	#	-0.3951	-0.879995	-0.233468	-0.0718363	-0.233468	2.51427	0.251427	-0.233468	-0.718363
OG0000277	Probable mediator of RNA polymerase II transcription subunit 26c	probable mediator of RNA polymerase II transcription subunit 26c isoform X1	P:translational elongation; F:translation elongation factor activity; C:nucleus; C:integral component of membrane	P:GO:0006414; F:GO:0003746; C:GO:0005634; C:GO:0016021	0	0	not assigned.annotated	#	0	0	-4	1	1	-1	0	0	0	1	12	-1	-4	0	3	-2	#	-0.272839	-1.02839	0.104938	-0.0839505	-0.272839	2.3716	-0.839505	0.482715	-0.461728
OG0000286	no annotation	60S ribosomal protein L44	F:metal ion binding; C:ribosome	F:GO:0046872; C:GO:0005840	0	0	not assigned.annotated	#	0	1	-2	0	-3	4	-3	0	1	0	5	-1	1	-1	-1	0	#	0.205738	-0.720082	-1.02869	-0.720082	1.44016	1.74877	0.205738	-0.720082	-0.411476
OG0000290	no annotation	uncharacterized protein LOC111292091 isoform X1	0	0	0	0	not assigned.annotated	#	0	-1	-1	0	-1	4	-1	2	1	0	-1	0	4	0	0	-1	#	-0.812362	-0.812362	-0.812362	0.232104	1.97288	-0.464207	1.27657	-0.116052	-0.464207
OG0000291	no annotation	Heat shock protein binding protein, putative isoform 1	0	0	0	0	not assigned.annotated	#	0	2	-3	0	-1	0	1	0	1	1	10	-1	-1	-1	0	-1	#	0.154997	-1.00748	-0.542489	0.154997	-0.0774984	2.47995	-0.309994	-0.309994	-0.542489
OG0000303	Two-component response regulator-like APRR2	two-component response regulator-like APRR2 isoform X1	P:phosphorelay signal transduction system; P:positive regulation of DNA-templated transcription; F:transcription cis-regulatory region binding; F:DNA-binding transcription factor activity; C:nucleus	P:GO:0000160; P:GO:0045893; F:GO:0000976; F:GO:0003700; C:GO:0005634	0	0	not assigned.annotated	#	0	6	-4	0	-3	4	0	2	1	0	4	-1	-2	0	1	-2	#	1.14392	-1.25034	-1.01091	0.425646	1.38335	0.904498	-0.771484	-0.0532058	-0.771484
OG0000304	no annotation	PREDICTED: uncharacterized protein LOC105799065 isoform X1	P:regulation of DNA-templated transcription; F:RNA binding; C:nucleus	P:GO:0006355; F:GO:0003723; C:GO:0005634	0	0	not assigned.annotated	#	0	8	-4	0	-3	0	8	6	0	-1	2	-2	-1	0	0	-1	#	1.02535	-0.790028	-0.638746	1.93305	0.722791	-0.0336182	-0.790028	-0.638746	-0.790028
OG0000310	RNA-binding KH domain-containing protein RCF3	KH domain-containing protein HEN4 isoform X3	F:RNA binding; C:integral component of membrane	F:GO:0003723; C:GO:0016021	0	0	not assigned.annotated	#	0	0	-2	0	-2	20	-5	5	1	0	6	-1	-1	0	0	0	#	-0.359818	-0.583154	-0.583154	-0.248151	2.54354	0.421856	-0.471486	-0.359818	-0.359818
OG0000311	Phenylacetaldehyde reductase	cinnamoyl-CoA reductase 1-like	F:oxidoreductase activity, acting on the CH-OH group of donors, NAD or NADP as acceptor	F:GO:0016616	Acting on the CH-OH group of donors	EC:1.1.1	not assigned.annotated	#	0	-3	-3	1	1	-1	1	0	0	1	3	0	1	0	1	0	#	-1.54748	-1.54748	0.285062	0.285062	-0.447955	1.38459	0.65157	0.65157	0.285062
OG0000317	Protein ENHANCED DISEASE RESISTANCE 2-like	protein ENHANCED DISEASE RESISTANCE 2-like isoform X1	F:lipid binding; C:endoplasmic reticulum; C:integral component of membrane	F:GO:0008289; C:GO:0005783; C:GO:0016021	0	0	not assigned.annotated	#	0	-2	-2	1	0	5	-2	1	0	0	0	0	1	0	0	1	#	-1.16667	-1.16667	-0.0416667	-0.416667	2.20833	-0.0416667	0.333333	-0.0416667	0.333333
OG0000322	no annotation	PREDICTED: uncharacterized protein LOC105787657 isoform X1	0	0	0	0	not assigned.annotated	#	0	-2	-3	0	-2	3	-2	0	1	1	8	0	0	-1	2	-2	#	-0.752101	-0.993848	-0.752101	-0.510355	0.69838	2.14886	0.214886	0.456633	-0.510355
OG0000327	GDSL lipase	GDSL esterase/lipase 1-like	F:lipase activity	F:GO:0016298	Acting on ester bonds	EC:3.1.1	not assigned.annotated	#	0	1	-5	0	3	0	-1	-1	0	1	3	0	1	-1	1	-2	#	0.31211	-1.79463	1.01436	-0.741261	-0.390137	1.36548	0.663233	0.31211	-0.741261
OG0000333	Probable ADP-ribosylation factor GTPase-activating protein AGD14	probable ADP-ribosylation factor GTPase-activating protein AGD14	P:nucleocytoplasmic transport; P:response to virus; P:regulation of catalytic activity; F:GTPase activity; F:GTPase activator activity; F:GTP binding; C:cytoplasm	P:GO:0006913; P:GO:0009615; P:GO:0050790; F:GO:0003924; F:GO:0005096; F:GO:0005525; C:GO:0005737	Nucleoside-triphosphate phosphatase	EC:3.6.1.15	not assigned.annotated	#	0	-2	-3	0	-1	11	-2	5	1	0	3	-1	-1	0	0	1	#	-0.67485	-0.839003	-0.510697	0.310066	2.44405	0.310066	-0.510697	-0.346545	-0.182392
OG0000335	no annotation	multidrug resistance protein	C:integral component of membrane	C:GO:0016021	0	0	not assigned.annotated	#	0	-3	-3	1	1	4	0	3	1	0	11	-2	-1	-1	0	-1	#	-0.891609	-0.891609	-0.0193828	0.503953	1.20173	1.89951	-0.542718	-0.542718	-0.717163
OG0000336	no annotation	uncharacterized protein LOC110821011 isoform X1	0	0	0	0	not assigned.annotated	#	-1	-5	5	0	-1	1	3	4	1	-1	3	-1	-1	-1	-1	0	#	-1.29962	1.03969	-0.448958	1.46502	1.03969	0.401699	-0.661622	-0.874287	-0.661622
OG0000338	Probable disease resistance RPP8-like protein 4	putative disease resistance protein At1g50180	P:defense response; F:ADP binding	P:GO:0006952; F:GO:0043531	0	0	not assigned.annotated	#	0	-4	-1	1	4	10	-3	4	0	0	-1	0	0	0	0	-1	#	-1.13264	-0.576615	0.535428	-0.0205934	2.38883	-0.391275	-0.205934	-0.205934	-0.391275
OG0000342	no annotation	zinc CCHC-type-like protein	P:RNA phosphodiester bond hydrolysis, endonucleolytic; F:nucleic acid binding; F:RNA-DNA hybrid ribonuclease activity; F:zinc ion binding; F:metal ion binding	P:GO:0090502; F:GO:0003676; F:GO:0004523; F:GO:0008270; F:GO:0046872	0	0	not assigned.annotated	#	0	-1	0	0	-1	28	-2	13	0	-1	0	0	0	0	0	0	#	-0.435829	-0.364512	-0.435829	0.419981	2.55951	-0.435829	-0.435829	-0.435829	-0.435829
OG0000350	no annotation	Phospholipase-like protein	P:mRNA processing; C:nucleus	P:GO:0006397; C:GO:0005634	0	0	not assigned.annotated	#	0	7	2	-1	-5	2	0	2	0	0	5	-2	0	-1	0	0	#	1.58519	0.452911	-1.35873	0.226455	0.679366	0.905822	-0.679366	-0.905822	-0.905822
OG0000353	Protein SPIRRIG	protein SPIRRIG-like isoform X1	C:cytoplasm	C:GO:0005737	0	0	not assigned.annotated	#	0	2	-4	0	-3	1	0	1	1	0	12	-1	0	-2	0	0	#	0.19518	-0.9759	-0.78072	0.19518	0.39036	2.34216	-0.19518	-0.58554	-0.58554
OG0000357	Oxysterol-binding protein-related protein 2A	oxysterol-binding protein-related protein 2A-like isoform X2	P:sterol transport; F:sterol transporter activity; F:sterol binding; C:cytosol; C:membrane; C:intracellular membrane-bounded organelle	P:GO:0015918; F:GO:0015248; F:GO:0032934; C:GO:0005829; C:GO:0016020; C:GO:0043231	Translocases	EC:7	not assigned.annotated	#	0	-2	-3	1	2	6	0	5	1	-1	3	-2	-1	0	0	0	#	-0.752577	-0.940721	0.188144	0.940721	2.06959	0.376288	-0.752577	-0.564433	-0.564433
OG0000370	no annotation	Six-hairpin glycosidase-like protein	P:carbohydrate metabolic process; F:alpha-L-fucosidase activity	P:GO:0005975; F:GO:0004560	Alpha-L-fucosidase	EC:3.2.1.51	not assigned.annotated	#	0	8	-2	0	-2	1	0	1	0	0	6	-1	-1	0	-1	0	#	1.87648	-0.762319	-0.762319	0.02932	0.2932	1.34872	-0.762319	-0.762319	-0.498439
OG0000376	no annotation	WAS/WASL-interacting protein family member 2, putative isoform 1	0	0	0	0	not assigned.annotated	#	0	-1	-3	0	-3	2	0	1	1	1	2	0	-1	0	-1	1	#	-0.696201	-1.43336	-1.43336	0.40953	1.14668	1.14668	0.040953	0.040953	0.778107
OG0000395	no annotation	PREDICTED: uncharacterized protein LOC105763314 isoform X1	0	0	0	0	not assigned.annotated	#	0	9	-3	-1	0	1	0	2	0	-1	1	-1	0	0	0	0	#	2.34666	-0.706824	-0.197911	0.311003	0.565459	-0.197911	-0.706824	-0.706824	-0.706824
OG0000405	Probable leucine-rich repeat receptor-like serine/threonine-protein kinase At3g14840	probable leucine-rich repeat receptor-like serine/threonine-protein kinase At3g14840	P:protein phosphorylation; F:protein serine/threonine kinase activity; F:protein serine/threonine/tyrosine kinase activity; F:ATP binding; F:protein serine kinase activity; C:plasma membrane; C:integral component of membrane	P:GO:0006468; F:GO:0004674; F:GO:0004712; F:GO:0005524; F:GO:0106310; C:GO:0005886; C:GO:0016021	Dual-specificity kinase	EC:2.7.12.1	not assigned.annotated	#	0	-3	1	0	-2	3	-2	0	0	0	8	-1	1	-2	-1	0	#	-0.730882	0.321588	-0.467764	-0.467764	0.847823	2.16341	0.0584705	-0.993999	-0.730882
OG0000406	GBF-interacting protein 1-like	GBF-interacting protein 1-like	F:unfolded protein binding; C:nucleus	F:GO:0051082; C:GO:0005634	0	0	not assigned.annotated	#	0	-3	0	0	-4	0	1	2	1	0	0	0	1	0	-3	5	#	-1.12911	-0.232463	-1.42799	0.963062	0.664181	0.0664181	0.365299	-0.830226	1.56082
OG0000410	Putative disease resistance RPP13-like protein 1	putative disease resistance protein At3g14460 isoform X1	P:defense response; F:ADP binding	P:GO:0006952; F:GO:0043531	0	0	not assigned.annotated	#	0	-2	-1	0	-1	-1	0	-2	1	4	27	-1	0	-1	2	-3	#	-0.530889	-0.439004	-0.439004	-0.439004	-0.530889	2.59319	0.0204188	0.112303	-0.34712
OG0000414	no annotation	ELMO domain-containing protein A-like isoform X1	0	0	0	0	not assigned.annotated	#	0	0	-2	0	-3	4	1	4	1	-1	5	-2	-1	-1	0	0	#	-0.141333	-0.565332	-0.777332	1.13066	1.76666	0.918665	-0.777332	-0.777332	-0.777332
OG0000420	Phosphate transporter PHO1-2	SPX and EXS domain-containing protein 1-like isoform X1	C:cytoplasm; C:integral component of membrane	C:GO:0005737; C:GO:0016021	0	0	not assigned.annotated	#	0	-1	-3	1	-2	5	-2	2	1	0	8	-1	-1	-1	0	-1	#	-0.575108	-1.00644	-0.575108	0.0718885	1.58155	1.79721	-0.359443	-0.359443	-0.575108
OG0000422	no annotation	uncharacterized protein LOC111274346 isoform X1	0	0	0	0	not assigned.annotated	#	0	-2	0	0	0	0	1	1	0	0	13	-2	-1	0	-1	0	#	-0.538748	-0.134687	-0.134687	0.269374	0.0673435	2.49171	-0.740779	-0.740779	-0.538748
OG0000425	no annotation	Beta-1,4-N-acetylglucosaminyltransferase family protein isoform 2	P:N-acetylglucosamine metabolic process; P:protein N-linked glycosylation; F:beta-1,4-mannosylglycoprotein 4-beta-N-acetylglucosaminyltransferase activity; C:integral component of membrane	P:GO:0006044; P:GO:0006487; F:GO:0003830; C:GO:0016021	Beta-1,4-mannosyl-glycoprotein 4-beta-N-acetylglucosaminyltransferase	EC:2.4.1.144	not assigned.annotated	#	0	0	-2	0	-2	2	0	1	1	0	3	-1	0	0	1	-1	#	-0.290957	-1.16383	-1.16383	0.581914	1.45479	1.45479	-0.290957	0.145479	-0.727393
OG0000427	Dirigent protein 23	Plant disease resistance response protein	C:apoplast	C:GO:0048046	0	0	not assigned.annotated	#	0	-2	-3	1	3	3	2	4	0	0	2	-1	0	0	-2	0	#	-0.909588	-1.15766	0.578829	1.32304	1.57111	0.330759	-0.413449	-0.909588	-0.413449
OG0000430	no annotation	PREDICTED: uncharacterized protein LOC18599686 isoform X1	0	0	0	0	not assigned.annotated	#	0	-3	-2	1	2	2	-1	0	0	0	14	-1	-2	0	3	-2	#	-0.838158	-0.658553	0.239474	-0.299342	0.239474	2.39474	-0.658553	0.239474	-0.658553
OG0000432	Ubiquitin C-terminal hydrolase 12	MATH domain and coiled-coil domain-containing protein At3g58360-like	P:phosphorylation; F:kinase activity	P:GO:0016310; F:GO:0016301	Transferring phosphorus-containing groups	EC:2.7	not assigned.annotated	#	0	-3	-2	1	1	0	0	-1	0	1	6	0	-2	1	-1	5	#	-1.18533	-0.931334	0.0846668	-0.423334	-0.423334	1.60867	-0.423334	0.0846668	1.60867
OG0000444	no annotation	myosin-3 isoform X1	P:embryo development ending in seed dormancy	P:GO:0009793	0	0	not assigned.annotated	#	0	4	0	0	-2	0	-1	-2	0	2	5	1	8	-2	-3	0	#	0.506652	-0.322415	-0.736948	-0.944214	-0.736948	1.12845	1.95752	-0.736948	-0.115148
OG0000452	no annotation	SANT domain-containing protein 2	C:integral component of membrane	C:GO:0016021	0	0	not assigned.annotated	#	0	-2	-2	0	-3	4	-3	1	1	1	11	0	0	-1	-1	0	#	-0.700301	-0.700301	-0.897261	-0.503341	0.875376	2.25409	0.0875376	-0.306382	-0.109422
OG0000454	no annotation	DENN domain-containing protein isoform 1	0	0	0	0	not assigned.annotated	#	0	-2	-3	1	-2	4	-2	1	1	0	8	-1	0	0	0	-1	#	-0.837407	-1.07293	-0.601886	-0.130845	1.28228	1.98884	-0.130845	-0.130845	-0.366365
OG0000455	Polyadenylate-binding protein-interacting protein 6	polyadenylate-binding protein-interacting protein 5-like isoform X1	F:ubiquitin binding	F:GO:0043130	0	0	not assigned.annotated	#	0	0	-3	0	-2	6	-1	4	0	0	3	-1	-1	-1	0	0	#	-0.132698	-0.849267	-0.61041	0.583871	2.25586	0.583871	-0.61041	-0.61041	-0.61041
OG0000459	Protein MEI2-like 1	protein MEI2-like 1 isoform X1	P:meiotic cell cycle; F:RNA binding	P:GO:0051321; F:GO:0003723	0	0	not assigned.annotated	#	0	-3	-2	0	-2	0	1	0	1	2	13	-1	1	-1	0	-3	#	-0.783837	-0.611775	-0.611775	0.0764719	-0.0955899	2.48534	0.248534	-0.0955899	-0.611775
OG0000461	WEB family protein At5g55860	WEB family protein At5g55860	P:chloroplast avoidance movement; P:chloroplast accumulation movement; P:flower development; F:single-stranded DNA binding; C:nucleus; C:cytosol	P:GO:0009903; P:GO:0009904; P:GO:0009908; F:GO:0003697; C:GO:0005634; C:GO:0005829	0	0	not assigned.annotated	#	0	-3	0	0	-2	5	2	5	1	0	8	-3	0	-1	-1	0	#	-0.761614	-0.260063	-0.59443	1.0774	1.57895	1.24459	-0.59443	-0.928797	-0.761614
OG0000464	Uncharacterized mitochondrial protein AtMg00820	Retrovirus-related Pol polyprotein from transposon RE1	P:protein phosphorylation; F:nucleic acid binding; F:protein serine/threonine kinase activity; F:ATP binding; F:zinc ion binding; F:carbohydrate binding; C:integral component of membrane	P:GO:0006468; F:GO:0003676; F:GO:0004674; F:GO:0005524; F:GO:0008270; F:GO:0030246; C:GO:0016021	Transferring phosphorus-containing groups	EC:2.7.1	not assigned.annotated	#	0	-2	1	0	0	0	0	-1	0	2	-2	5	4	3	4	0	#	-0.892146	-0.410387	-0.570974	-0.73156	-0.73156	-0.570974	1.19548	1.67723	1.03489
OG0000466	Disease resistance protein At4g27190	NB-ARC domain-containing disease resistance protein, putative	F:ADP binding	F:GO:0043531	0	0	not assigned.annotated	#	0	-3	-2	1	1	-2	1	0	1	2	4	1	0	0	0	0	#	-1.52463	-1.2502	-0.152463	0.12197	-0.70133	1.49414	0.670838	0.670838	0.670838
OG0000467	no annotation	uncharacterized protein LOC111288495	C:integral component of membrane	C:GO:0016021	0	0	not assigned.annotated	#	0	-3	-2	1	1	0	0	-2	0	2	-1	3	0	3	0	2	#	-1.10499	-0.906091	-0.110499	-0.707193	-0.707193	-0.110499	0.685093	1.28179	1.67958
OG0000470	Tobamovirus multiplication protein 2A	tobamovirus multiplication protein 2A-like	C:integral component of membrane	C:GO:0016021	0	0	not assigned.annotated	#	0	-1	-3	0	-3	6	-1	3	1	0	-2	1	4	-1	2	-2	#	-0.553164	-1.00575	-1.00575	0.352013	1.93607	-0.553164	1.0309	0.352013	-0.553164
OG0000481	Protein XRI1	protein XRI1-like isoform X2	P:DNA repair; P:male meiotic nuclear division; P:female meiotic nuclear division; P:pollen development; P:response to X-ray; C:nucleus	P:GO:0006281; P:GO:0007140; P:GO:0007143; P:GO:0009555; P:GO:0010165; C:GO:0005634	0	0	not assigned.annotated	#	0	0	0	0	-2	0	2	1	1	0	8	-1	0	0	1	-1	#	-0.434968	-0.434968	-1.03723	0.769558	0.167295	2.27521	-0.434968	-0.133836	-0.736099
OG0000487	no annotation	NADPH-dependent thioredoxin reductase 3-like	0	0	0	0	not assigned.annotated	#	0	1	-2	0	-2	1	0	0	1	1	5	0	0	0	0	0	#	-0.167652	-1.2993	-1.2993	-0.167652	0.209565	2.09565	0.209565	0.209565	0.209565
OG0000491	no annotation	Pentatricopeptide repeat-containing protein, putative	C:integral component of membrane	C:GO:0016021	0	0	not assigned.annotated	#	0	0	-1	0	-2	3	-1	1	1	1	2	0	0	0	0	0	#	-0.644188	-1.09016	-1.53614	-0.198212	1.58569	1.13972	0.247765	0.247765	0.247765
OG0000492	no annotation	rab3 GTPase-activating protein catalytic subunit isoform X2	P:positive regulation of GTPase activity; F:GTPase activator activity; C:cytoplasm	P:GO:0043547; F:GO:0005096; C:GO:0005737	0	0	not assigned.annotated	#	0	-3	3	0	0	-2	4	0	0	0	6	-1	-2	0	-2	3	#	-1.00366	0.744652	-0.129505	1.03604	-0.712276	1.61881	-1.00366	-1.00366	0.453267
OG0000498	ATPase family AAA domain-containing protein FIGL1	P-loop containing nucleoside triphosphate hydrolase	F:ATP binding; F:ATP hydrolysis activity; C:mitochondrial outer membrane	F:GO:0005524; F:GO:0016887; C:GO:0005741	Nucleoside-triphosphate phosphatase	EC:3.6.1.15	not assigned.annotated	#	0	-1	-3	0	-1	3	-1	1	1	1	2	0	6	-2	0	-1	#	-0.653464	-1.21358	-0.653464	-0.093352	1.02687	0.746816	1.86704	-0.373408	-0.653464
OG0000507	no annotation	uncharacterized protein LOC111286283 isoform X1	C:membrane; C:integral component of membrane	C:GO:0016020; C:GO:0016021	0	0	not assigned.annotated	#	0	0	-1	0	-3	6	-1	2	1	0	4	-1	0	0	-1	1	#	-0.366295	-0.641016	-1.19046	0.183147	2.1062	1.00731	-0.366295	-0.641016	-0.0915737
OG0000509	Ultraviolet-B receptor UVR8	ultraviolet-B receptor UVR8-like	0	0	0	0	not assigned.annotated	#	0	0	2	0	2	1	0	2	0	-1	1	-1	0	0	-1	1	#	-0.16169	0.808452	0.808452	0.808452	1.29352	-0.16169	-1.13183	-1.6169	-0.646762
OG0000517	no annotation	cystathionine beta-lyase	F:lyase activity	F:GO:0016829	Lyases	EC:4	not assigned.annotated	#	0	1	3	0	-2	1	-1	-1	0	1	13	-1	-1	0	0	-1	#	-0.0666667	0.333333	-0.666667	-0.666667	-0.266667	2.53333	-0.466667	-0.266667	-0.466667
OG0000526	no annotation	PREDICTED: uncharacterized protein LOC108450914	P:negative regulation of catalytic activity; F:enzyme inhibitor activity	P:GO:0043086; F:GO:0004857	0	0	not assigned.annotated	#	0	-3	0	0	-1	2	7	7	1	-1	0	0	0	0	0	0	#	-0.891991	-0.390246	-0.557495	2.11848	1.28224	-0.390246	-0.390246	-0.390246	-0.390246
OG0000542	VIN3-like protein 2	VIN3-like protein 2 isoform X1	P:vernalization response; P:epigenetic regulation of gene expression; C:nucleus	P:GO:0010048; P:GO:0040029; C:GO:0005634	0	0	not assigned.annotated	#	0	0	-3	0	-1	8	-2	2	1	0	4	-1	0	-1	0	0	#	-0.286537	-0.989855	-0.520976	-0.0520976	2.2923	0.88566	-0.286537	-0.520976	-0.520976
OG0000547	no annotation	ELMO/CED-12 family protein	P:biological_process	P:GO:0008150	0	0	not assigned.annotated	#	0	7	-2	-1	-3	2	-3	0	0	0	4	-1	-1	0	-1	0	#	2.08284	-0.327303	-0.862889	-0.862889	0.476077	1.01166	-0.595096	-0.595096	-0.327303
OG0000551	Glycosyltransferase BC10	glycosyltransferase BC10-like isoform X1	P:proteolysis; F:peptidase activity; F:glycosyltransferase activity; C:integral component of membrane	P:GO:0006508; F:GO:0008233; F:GO:0016757; C:GO:0016021	Acting on peptide bonds (peptidases); Glycosyltransferases	EC:3.4; EC:2.4	not assigned.annotated	#	0	1	-3	0	-1	-1	3	0	1	1	8	-1	0	-1	0	-1	#	-0.0584705	-1.11094	-0.584705	0.730882	-0.321588	2.30959	-0.0584705	-0.321588	-0.584705
OG0000555	Pterocarpan synthase 1	dirigent protein 22-like	C:integral component of membrane; C:apoplast	C:GO:0016021; C:GO:0048046	0	0	not assigned.annotated	#	0	-1	2	0	-1	0	0	0	0	0	2	0	1	0	1	-2	#	-0.876501	1.27491	-0.876501	-0.159364	-0.159364	1.27491	0.557773	0.557773	-1.59364
OG0000570	Probable E3 ubiquitin-protein ligase ZFP1	probable E3 ubiquitin-protein ligase HIP1	P:protein ubiquitination; F:ligase activity; F:metal ion binding; F:ubiquitin protein ligase activity; C:nucleus; C:integral component of membrane	P:GO:0016567; F:GO:0016874; F:GO:0046872; F:GO:0061630; C:GO:0005634; C:GO:0016021	Transferases; Ligases	EC:2; EC:6	not assigned.annotated	#	0	-1	-2	0	-2	3	-1	2	0	0	5	-1	-1	0	0	-1	#	-0.378641	-0.719418	-0.719418	0.302913	1.66602	1.66602	-0.719418	-0.378641	-0.719418
OG0000572	Long chain acyl-CoA synthetase 1	long chain acyl-CoA synthetase 1-like isoform X1	P:fatty acid metabolic process; P:wax biosynthetic process; P:cutin biosynthetic process; F:nucleotide binding; F:long-chain fatty acid-CoA ligase activity; C:endoplasmic reticulum; C:membrane	P:GO:0006631; P:GO:0010025; P:GO:0010143; F:GO:0000166; F:GO:0004467; C:GO:0005783; C:GO:0016020	Long-chain-fatty-acid--CoA ligase	EC:6.2.1.3	not assigned.annotated	#	0	0	-3	0	0	0	-1	-1	0	1	17	-1	1	-1	0	-1	#	-0.172247	-0.637316	-0.172247	-0.482293	-0.32727	2.61816	-0.0172247	-0.32727	-0.482293
OG0000574	no annotation	lysine ketoglutarate reductase trans-splicing-like protein (DUF707)	0	0	0	0	not assigned.annotated	#	0	4	-1	0	-3	0	4	2	0	0	6	-1	-1	0	-1	1	#	0.821679	-0.600458	-1.16931	1.39053	0.252824	1.39053	-0.884885	-0.884885	-0.31603
OG0000575	no annotation	zinc finger protein GIS2	F:DNA binding; F:zinc ion binding	F:GO:0003677; F:GO:0008270	0	0	not assigned.annotated	#	0	-3	-1	0	-1	3	0	1	0	0	7	-1	-1	-1	0	0	#	-0.933333	-0.333333	-0.333333	0.266667	1.16667	2.06667	-0.633333	-0.633333	-0.633333
OG0000582	ABSCISIC ACID-INSENSITIVE 5-like protein 5	ABSCISIC ACID-INSENSITIVE 5-like protein 7	P:positive regulation of DNA-templated transcription; F:DNA-binding transcription factor activity; C:nucleus	P:GO:0045893; F:GO:0003700; C:GO:0005634	0	0	not assigned.annotated	#	0	3	-2	0	-4	1	0	2	0	0	5	-1	-2	0	-1	0	#	0.908514	-0.663914	-1.29288	0.594028	0.908514	1.53748	-0.978399	-0.663914	-0.349428
OG0000587	RCC1 domain-containing protein RUG3, mitochondrial	uncharacterized protein LOC111277027 isoform X2	P:protein ubiquitination	P:GO:0016567	0	0	not assigned.annotated	#	0	-1	5	0	-2	-1	0	0	0	0	14	-1	-1	0	-1	0	#	-0.398173	0.733477	-0.586782	-0.209565	-0.398173	2.43095	-0.586782	-0.586782	-0.398173
OG0000590	no annotation	uncharacterized protein LOC111290923 isoform X5	P:mRNA splicing, via spliceosome; F:RNA binding; C:nucleus	P:GO:0000398; F:GO:0003723; C:GO:0005634	0	0	not assigned.annotated	#	0	4	2	-1	1	-1	1	-1	-1	0	3	0	0	-1	1	-2	#	1.69075	0.999077	0.307408	-0.38426	-1.07593	0.653242	-0.38426	-0.38426	-1.42176
OG0000593	Ankyrin repeat-containing protein ITN1	ankyrin repeat-containing protein ITN1-like	C:integral component of membrane	C:GO:0016021	0	0	not assigned.annotated	#	0	3	-3	0	-1	1	-1	1	0	0	3	-1	0	0	0	0	#	1.38335	-1.48976	-0.532058	-0.0532058	0.904498	1.38335	-0.532058	-0.532058	-0.532058
OG0000597	no annotation	Rhamnogalacturonate lyase	P:carbohydrate metabolic process; F:carbohydrate binding; F:rhamnogalacturonan endolyase activity; C:extracellular region; C:membrane	P:GO:0005975; F:GO:0030246; F:GO:0102210; C:GO:0005576; C:GO:0016020	Rhamnogalacturonan endolyase	EC:4.2.2.23	not assigned.annotated	#	0	4	0	0	-1	0	0	0	0	0	7	-2	-1	-1	0	0	#	1.14127	-0.0326077	-0.326077	-0.0326077	-0.0326077	2.02168	-0.913017	-0.913017	-0.913017
OG0000601	Polyadenylate-binding protein-interacting protein 7	polyadenylate-binding protein-interacting protein 7-like isoform X1	0	0	0	0	not assigned.annotated	#	0	3	-3	0	-1	0	0	-2	0	1	13	0	-2	0	1	-1	#	0.362771	-0.789561	-0.40545	-0.597505	-0.597505	2.47538	-0.40545	0.170716	-0.213395
OG0000603	Zinc finger BED domain-containing protein DAYSLEEPER	zinc finger BED domain-containing protein DAYSLEEPER-like isoform X1	P:post-embryonic development; F:DNA binding; F:metal ion binding; F:protein dimerization activity; C:nucleus	P:GO:0009791; F:GO:0003677; F:GO:0046872; F:GO:0046983; C:GO:0005634	0	0	not assigned.annotated	#	0	-2	-1	0	-2	6	-1	2	1	0	10	-2	-1	-1	0	-1	#	-0.592071	-0.401762	-0.592071	0.169163	1.50132	1.88194	-0.592071	-0.592071	-0.782379
OG0000608	Universal stress protein PHOS32	universal stress protein PHOS32-like	P:phosphorylation; F:kinase activity; F:hydrolase activity; F:carbohydrate binding	P:GO:0016310; F:GO:0016301; F:GO:0016787; F:GO:0030246	Transferring phosphorus-containing groups; Hydrolases	EC:2.7; EC:3	not assigned.annotated	#	0	2	-2	0	-2	4	1	4	0	0	2	-1	0	0	0	0	#	0.25542	-0.893971	-0.893971	1.11746	1.97951	0.25542	-0.606623	-0.606623	-0.606623
OG0000610	no annotation	VQ motif-containing protein	0	0	0	0	not assigned.annotated	#	0	-3	-1	0	-1	1	1	2	1	0	1	0	1	0	1	0	#	-1.73554	-0.891224	-0.891224	1.21957	1.21957	0.375252	0.375252	0.375252	-0.0469065
OG0000612	no annotation	Phox-associated domain,Phox-like,Sorting nexin, C-terminal, putative isoform 1	F:phosphatidylinositol binding; C:endosome; C:integral component of membrane	F:GO:0035091; C:GO:0005768; C:GO:0016021	0	0	not assigned.annotated	#	0	-2	-2	1	-2	2	1	3	1	0	2	0	7	-3	0	0	#	-0.940408	-0.940408	-0.71166	0.889575	1.11832	0.432079	1.57582	-0.71166	-0.71166
OG0000614	no annotation	Bromo-adjacent domain-containing protein	P:DNA-templated transcription; F:chromatin binding	P:GO:0006351; F:GO:0003682	0	0	not assigned.annotated	#	0	-3	-1	1	1	3	0	2	0	0	5	-1	-1	-1	0	0	#	-1.24745	-0.640581	0.269718	0.573151	1.48345	1.48345	-0.640581	-0.640581	-0.640581
OG0000618	no annotation	Plastocyanin-like protein	P:electron transport chain; F:electron transfer activity	P:GO:0022900; F:GO:0009055	Oxidoreductases	EC:1	not assigned.annotated	#	0	-2	-2	1	-1	2	0	1	1	1	1	0	2	0	1	-1	#	-1.46628	-1.46628	-0.752955	0.317034	1.03036	0.673697	1.03036	0.673697	-0.0396292
OG0000631	Probable methyltransferase PMT8	probable methyltransferase PMT3	P:methylation; F:methyltransferase activity; C:cytoplasm; C:integral component of membrane; C:intracellular membrane-bounded organelle	P:GO:0032259; F:GO:0008168; C:GO:0005737; C:GO:0016021; C:GO:0043231	Transferring one-carbon groups	EC:2.1.1	not assigned.annotated	#	0	2	-3	0	0	0	0	-1	0	0	8	-1	-2	0	1	-1	#	0.589768	-0.884652	0	-0.294884	-0.294884	2.35907	-0.884652	0	-0.589768
OG0000632	Probable beta-1,3-galactosyltransferase 2	probable beta-1,3-galactosyltransferase 2	F:UDP-glycosyltransferase activity; F:galactosyltransferase activity; C:Golgi membrane	F:GO:0008194; F:GO:0008378; C:GO:0000139	Glycosyltransferases	EC:2.4.1	not assigned.annotated	#	0	0	-3	0	-2	2	-1	0	1	0	2	0	-3	1	9	-3	#	-0.232495	-0.929981	-0.697486	-0.232495	0.464991	0.464991	-0.697486	2.32495	-0.464991
OG0000638	no annotation	putative helicase with zinc finger domain	F:helicase activity	F:GO:0004386	0	0	not assigned.annotated	#	0	-1	0	0	-2	1	2	3	1	0	3	-1	-1	0	0	-2	#	-0.640513	-0.320256	-0.960769	1.60128	1.28103	0.960769	-0.640513	-0.320256	-0.960769
OG0000639	no annotation	Serine aminopeptidase S33	F:hydrolase activity	F:GO:0016787	Hydrolases	EC:3	not assigned.annotated	#	0	1	-3	0	-2	4	1	4	1	0	6	-3	-1	-1	0	0	#	0	-0.80403	-0.603023	1.00504	1.60806	1.20605	-0.80403	-0.80403	-0.80403
OG0000662	Nudix hydrolase 12, mitochondrial	nudix hydrolase 12, mitochondrial	P:translation; P:potassium ion transmembrane transport; F:structural constituent of ribosome; F:potassium ion transmembrane transporter activity; F:hydrolase activity; C:nucleus; C:cytoplasm; C:ribosome; C:plasma membrane; C:integral component of membrane	P:GO:0006412; P:GO:0071805; F:GO:0003735; F:GO:0015079; F:GO:0016787; C:GO:0005634; C:GO:0005737; C:GO:0005840; C:GO:0005886; C:GO:0016021	Hydrolases; Translocases	EC:3; EC:7	not assigned.annotated	#	0	-1	-2	0	-2	1	1	1	1	0	4	0	1	0	0	-1	#	-0.816497	-1.22474	-1.22474	0.816497	0.816497	1.63299	0.408248	0	-0.408248
OG0000673	Cellulose synthase-like protein G2	cellulose synthase-like protein G2	P:plant-type primary cell wall biogenesis; P:protein transport; P:phosphorylation; P:cellulose biosynthetic process; P:retrograde transport, endosome to Golgi; P:mannosylation; F:kinase activity; F:cellulose synthase (UDP-forming) activity; F:mannan synthase activity; C:cytosol; C:plasma membrane; C:integral component of membrane; C:retromer, cargo-selective complex	P:GO:0009833; P:GO:0015031; P:GO:0016310; P:GO:0030244; P:GO:0042147; P:GO:0097502; F:GO:0016301; F:GO:0016760; F:GO:0051753; C:GO:0005829; C:GO:0005886; C:GO:0016021; C:GO:0030906	Cellulose synthase (UDP-forming); Transferring phosphorus-containing groups	EC:2.4.1.12; EC:2.7	not assigned.annotated	#	0	-3	-2	1	2	2	0	2	1	0	1	0	2	0	-1	0	#	-1.71499	-1.37199	0.342997	0.685994	1.37199	0.342997	0.685994	-0.342997	0
OG0000679	Polyadenylate-binding protein-interacting protein 11	polyadenylate-binding protein-interacting protein 11	F:mRNA binding; C:nucleus	F:GO:0003729; C:GO:0005634	0	0	not assigned.annotated	#	0	0	-1	0	-3	1	2	2	1	0	6	-1	-1	-1	0	-1	#	-0.252824	-0.537252	-1.10611	1.16931	0.884885	1.73817	-0.537252	-0.537252	-0.821679
OG0000688	no annotation	uncharacterized protein LOC111274677 isoform X3	F:mRNA binding	F:GO:0003729	0	0	not assigned.annotated	#	0	-2	-1	0	0	-2	1	0	0	1	17	-2	-1	-1	0	0	#	-0.443861	-0.290217	-0.136573	0.0170716	-0.443861	2.62902	-0.443861	-0.443861	-0.443861
OG0000691	Protein ENHANCED DISEASE RESISTANCE 2	ENHANCED DISEASE RESISTANCE protein (DUF1336)	F:lipid binding	F:GO:0008289	0	0	not assigned.annotated	#	0	2	-2	0	-2	0	0	-1	1	2	4	0	-2	2	0	1	#	0.0329645	-1.15376	-1.15376	-0.560397	-0.560397	1.51637	-0.263716	0.923007	1.21969
OG0000699	no annotation	Pesticidal crystal cry8Ba	P:gluconeogenesis; P:glycolytic process; F:glucose-6-phosphate isomerase activity	P:GO:0006094; P:GO:0006096; F:GO:0004347	Glucose-6-phosphate isomerase	EC:5.3.1.9	not assigned.annotated	#	0	1	-1	0	-2	-1	2	0	1	0	16	-1	-1	0	-1	1	#	-0.15164	-0.49283	-0.663425	0.18955	-0.322235	2.57788	-0.49283	-0.49283	-0.15164
OG0000704	Probable methyltransferase PMT20	probable methyltransferase PMT21	P:methylation; F:methyltransferase activity; C:cytoplasm; C:integral component of membrane; C:intracellular membrane-bounded organelle	P:GO:0032259; F:GO:0008168; C:GO:0005737; C:GO:0016021; C:GO:0043231	Transferring one-carbon groups	EC:2.1.1	not assigned.annotated	#	0	2	-4	0	-1	-1	1	1	0	0	5	-1	0	-1	0	0	#	0.778107	-1.43336	-0.327624	0.778107	0.040953	1.88384	-0.327624	-0.696201	-0.696201
OG0000707	Helicase-like transcription factor CHR28	helicase-like transcription factor CHR28 isoform X1	P:chromatin remodeling; F:helicase activity; F:ATP binding; F:metal ion binding; F:ATP-dependent chromatin remodeler activity; C:integral component of membrane	P:GO:0006338; F:GO:0004386; F:GO:0005524; F:GO:0046872; F:GO:0140658; C:GO:0016021	0	0	not assigned.annotated	#	0	7	-4	0	0	0	1	1	0	-1	3	-2	0	0	0	0	#	2.00245	-1.09509	0.0312882	0.594476	0.312882	0.594476	-0.813494	-0.813494	-0.813494
OG0000713	Protein MODIFIER OF SNC1 1	protein MODIFIER OF SNC1 1-like isoform X1	P:epigenetic regulation of gene expression	P:GO:0040029	0	0	not assigned.annotated	#	0	2	-2	0	-2	0	0	-2	0	2	18	-1	2	-1	0	0	#	0.015775	-0.552123	-0.552123	-0.552123	-0.552123	2.57132	0.15775	-0.268174	-0.268174
OG0000714	no annotation	uncharacterized protein LOC111302829 isoform X1	C:integral component of membrane	C:GO:0016021	0	0	not assigned.annotated	#	0	-1	-3	0	-3	2	2	3	1	0	8	-2	-1	-1	0	0	#	-0.401699	-0.827028	-0.827028	1.08695	1.08695	1.72494	-0.614364	-0.614364	-0.614364
OG0000716	Ankyrin repeat domain-containing protein, chloroplastic	ankyrin repeat domain-containing protein, chloroplastic-like isoform X5	P:nucleic acid phosphodiester bond hydrolysis; F:RNA binding; F:nuclease activity; C:chloroplast	P:GO:0090305; F:GO:0003723; F:GO:0004518; C:GO:0009507	Acting on ester bonds	EC:3.1	not assigned.annotated	#	0	1	-3	0	-1	1	-1	0	0	0	11	-2	-1	-1	0	0	#	0.247765	-0.644188	-0.198212	-0.198212	0.247765	2.47765	-0.644188	-0.644188	-0.644188
OG0000717	no annotation	Cadherin EGF LAG seven-pass G-type receptor 2	0	0	0	0	not assigned.annotated	#	0	-2	-2	0	-2	6	0	5	1	0	3	0	0	-1	0	0	#	-0.827028	-0.827028	-0.827028	0.874287	2.15027	0.448958	-0.189035	-0.401699	-0.401699
OG0000720	no annotation	Proteasome inhibitor-related	P:negative regulation of endopeptidase activity; P:proteasome-mediated ubiquitin-dependent protein catabolic process; F:endopeptidase inhibitor activity; F:proteasome binding; C:proteasome complex	P:GO:0010951; P:GO:0043161; F:GO:0004866; F:GO:0070628; C:GO:0000502	0	0	not assigned.annotated	#	0	-1	-2	0	-1	0	1	0	1	1	12	0	0	-1	0	0	#	-0.607533	-0.817833	-0.607533	0.0233667	-0.186933	2.54697	0.0233667	-0.186933	-0.186933
OG0000724	Disease resistance protein At4g27190	NB-ARC domain-containing disease resistance protein, putative	F:ADP binding	F:GO:0043531	0	0	not assigned.annotated	#	0	-2	2	0	0	0	0	-2	0	2	25	-1	0	0	0	0	#	-0.533069	-0.0969216	-0.314995	-0.533069	-0.533069	2.629	-0.205959	-0.205959	-0.205959
OG0000726	no annotation	SWIM zinc finger family protein isoform 2	F:zinc ion binding	F:GO:0008270	0	0	not assigned.annotated	#	0	-3	-2	1	3	6	0	4	0	0	7	-2	-1	-1	0	0	#	-0.934638	-0.743462	0.403594	0.594769	1.74182	1.1683	-0.743462	-0.743462	-0.743462
OG0000738	no annotation	Ribosomal protein L18a	C:ribosome; C:integral component of membrane	C:GO:0005840; C:GO:0016021	0	0	not assigned.annotated	#	0	3	5	-1	-2	4	0	2	0	-1	1	-2	0	0	0	0	#	0.84058	1.36232	-0.724638	0.318841	1.36232	-0.202899	-0.985507	-0.985507	-0.985507
OG0000739	no annotation	putative Pentatricopeptide repeat superfamily protein	P:regulation of DNA-templated transcription; F:DNA-binding transcription factor activity; C:nucleus	P:GO:0006355; F:GO:0003700; C:GO:0005634	0	0	not assigned.annotated	#	0	7	-1	0	1	1	-3	-1	0	0	12	-2	-1	0	1	-2	#	1.15655	-0.330442	0.0413052	-0.888062	-0.144568	2.08591	-0.702189	-0.330442	-0.888062
OG0000750	Uncharacterized protein At1g66480	PREDICTED: uncharacterized protein At1g66480	0	0	0	0	not assigned.annotated	#	0	1	-2	0	-2	2	-1	0	1	0	1	0	1	0	1	0	#	0.124334	-1.55417	-1.55417	-0.435169	1.24334	0.683837	0.683837	0.683837	0.124334
OG0000756	no annotation	NADPH oxidase activator	0	0	0	0	not assigned.annotated	#	0	-1	-2	0	-1	3	0	2	0	0	-1	1	0	0	2	0	#	-0.780024	-1.21879	-0.780024	0.536266	1.85256	-0.780024	0.097503	0.97503	0.097503
OG0000759	no annotation	uncharacterized protein LOC110816565	0	0	0	0	not assigned.annotated	#	0	0	1	0	-1	25	-3	8	0	-1	0	0	0	0	0	0	#	-0.33933	-0.249508	-0.429153	0.109783	2.62482	-0.429153	-0.429153	-0.429153	-0.429153
OG0000769	Kiwellin-1	putative ripening-related protein 5	C:membrane; C:integral component of membrane	C:GO:0016020; C:GO:0016021	0	0	not assigned.annotated	#	0	-3	-2	1	-1	3	1	3	1	0	-2	0	2	0	-1	0	#	-1.31532	-1.04002	-0.48942	1.16237	1.71297	-0.48942	0.611775	-0.214121	0.0611775
OG0000771	no annotation	50S ribosomal L3	0	0	0	0	not assigned.annotated	#	0	-3	-2	1	-1	9	-2	3	1	0	2	-1	0	-1	0	-1	#	-0.938002	-0.741676	-0.349024	0.239954	2.39954	0.43628	-0.152698	-0.349024	-0.54535
OG0000786	Protein SODIUM POTASSIUM ROOT DEFECTIVE 2	protein SODIUM POTASSIUM ROOT DEFECTIVE 2-like	F:metal ion binding	F:GO:0046872	0	0	not assigned.annotated	#	0	1	-3	0	-2	2	0	1	1	0	-1	0	1	0	0	0	#	0.157135	-1.72848	-1.25708	0.628539	1.57135	-0.31427	0.628539	0.157135	0.157135
OG0000792	U-box domain-containing protein 4	protein CELLULOSE SYNTHASE INTERACTIVE 1-like	0	0	0	0	not assigned.annotated	#	0	1	4	0	-2	3	0	1	0	0	5	-2	-1	0	0	0	#	0.108148	1.08148	-0.865181	0.108148	1.08148	1.40592	-1.18962	-0.865181	-0.865181
OG0000800	ATPase family AAA domain-containing protein FIGL1	putative cell division cycle ATPase isoform X1	P:cell division; F:ATP binding; F:ATP hydrolysis activity; C:mitochondrial outer membrane	P:GO:0051301; F:GO:0005524; F:GO:0016887; C:GO:0005741	Nucleoside-triphosphate phosphatase	EC:3.6.1.15	not assigned.annotated	#	0	5	-2	0	-1	0	0	1	0	0	2	0	-1	0	1	0	#	2.10198	-1.29352	-0.808452	0.16169	0.16169	0.646762	-0.808452	0.16169	-0.323381
OG0000801	Probable BOI-related E3 ubiquitin-protein ligase 2	probable BOI-related E3 ubiquitin-protein ligase 2	P:protein ubiquitination; F:ubiquitin-protein transferase activity; F:metal ion binding	P:GO:0016567; F:GO:0004842; F:GO:0046872	Transferases	EC:2	not assigned.annotated	#	0	-2	-2	1	1	2	-1	1	0	0	8	-2	-1	-1	0	0	#	-0.694341	-0.694341	0.34717	0.0867926	0.867926	2.16982	-0.694341	-0.694341	-0.694341
OG0000804	no annotation	C2H2-like zinc finger protein, putative	0	0	0	0	not assigned.annotated	#	0	-1	-3	0	-2	1	0	0	1	0	9	-1	-1	0	0	0	#	-0.437688	-0.962914	-0.700301	0.0875376	0.35015	2.45105	-0.437688	-0.175075	-0.175075
OG0000808	Luminal-binding protein 5	luminal-binding protein 5	F:ATP binding; F:ATP hydrolysis activity; C:endoplasmic reticulum; C:integral component of membrane	F:GO:0005524; F:GO:0016887; C:GO:0005783; C:GO:0016021	Nucleoside-triphosphate phosphatase	EC:3.6.1.15	not assigned.annotated	#	0	2	-3	0	-1	0	0	0	1	0	1	0	1	0	0	0	#	0.80403	-2.21108	-1.00504	0.201008	0.201008	0.80403	0.80403	0.201008	0.201008
OG0000813	no annotation	Splicing factor, CC1-like protein	P:mRNA processing; P:protein ubiquitination; F:RNA binding; F:protein binding; F:ubiquitin conjugating enzyme activity; C:nucleus	P:GO:0006397; P:GO:0016567; F:GO:0003723; F:GO:0005515; F:GO:0061631; C:GO:0005634	E2 ubiquitin-conjugating enzyme	EC:2.3.2.23	not assigned.annotated	#	0	1	3	0	-1	-1	2	0	0	0	6	-1	1	-1	0	0	#	0.125988	0.881917	-0.629941	0.503953	-0.629941	2.01581	-0.251976	-1.00791	-1.00791
OG0000816	Uncharacterized protein At2g39920	HAD superfamily, putative isoform 1	C:integral component of membrane	C:GO:0016021	0	0	not assigned.annotated	#	0	0	0	0	0	1	1	2	0	0	2	0	-1	0	0	-1	#	-0.421637	-0.421637	-0.421637	1.47573	1.47573	0.843274	-1.05409	-0.421637	-1.05409
OG0000823	Protein SPA1-RELATED 3	protein SPA1-RELATED 3-like isoform X1	P:protein phosphorylation; P:photomorphogenesis; F:protein kinase activity; F:ATP binding	P:GO:0006468; P:GO:0009640; F:GO:0004672; F:GO:0005524	Transferring phosphorus-containing groups	EC:2.7.1	not assigned.annotated	#	0	2	-3	0	0	0	0	-3	0	1	11	0	-2	0	1	-1	#	0.284268	-0.781736	-0.142134	-0.781736	-0.781736	2.41627	-0.355335	0.284268	-0.142134
OG0000824	Probable LRR receptor-like serine/threonine-protein kinase RFK1	probable LRR receptor-like serine/threonine-protein kinase At1g07650	P:RNA-templated DNA biosynthetic process; P:protein phosphorylation; P:RNA phosphodiester bond hydrolysis, endonucleolytic; F:nucleic acid binding; F:RNA-directed DNA polymerase activity; F:RNA-DNA hybrid ribonuclease activity; F:protein serine/threonine kinase activity; F:protein serine/threonine/tyrosine kinase activity; F:ATP binding; F:metal ion binding; F:protein serine kinase activity; C:pl…	P:GO:0006278; P:GO:0006468; P:GO:0090502; F:GO:0003676; F:GO:0003964; F:GO:0004523; F:GO:0004674; F:GO:0004712; F:GO:0005524; F:GO:0046872; F:GO:0106310; C:GO:0005886; C:GO:0016021	Acting on ester bonds; Dual-specificity kinase; RNA-directed DNA polymerase; Ribonuclease H	EC:3.1.30; EC:2.7.12.1; EC:2.7.7.49; EC:3.1.26.4	not assigned.annotated	#	0	0	5	0	-1	1	1	1	0	0	6	-2	0	-1	0	0	#	-0.201008	1.30655	-0.502519	0.402015	0.402015	1.60806	-0.80403	-1.10554	-1.10554
OG0000826	no annotation	PREDICTED: uncharacterized protein LOC105782740 isoform X1	F:metal ion binding	F:GO:0046872	0	0	not assigned.annotated	#	0	0	-2	0	-2	4	0	4	1	0	4	-1	0	0	0	0	#	-0.441511	-0.971324	-0.971324	0.883022	1.94265	0.883022	-0.441511	-0.441511	-0.441511
OG0000831	Heparanase-like protein 1	heparanase-like protein 1 isoform X1	F:beta-glucuronidase activity; C:membrane	F:GO:0004566; C:GO:0016020	Beta-glucuronidase	EC:3.2.1.31	not assigned.annotated	#	0	-1	-4	0	1	2	-1	1	0	0	7	-2	-2	0	0	-1	#	-0.1849	-1.01695	0.3698	0.09245	0.9245	2.0339	-1.01695	-0.46225	-0.7396
OG0000832	Uncharacterized protein At5g64816	thionin-like protein	P:regulation of DNA-templated transcription; P:intracellular protein transport; P:photomorphogenesis; P:jasmonic acid mediated signaling pathway; P:circadian regulation of gene expression; P:defense response to bacterium; P:defense response to fungus; F:DNA-binding transcription factor activity; F:GTPase activity; F:protein binding; F:GTP binding; F:sequence-specific DNA binding; C:nucleus; C:cyt…	P:GO:0006355; P:GO:0006886; P:GO:0009640; P:GO:0009867; P:GO:0032922; P:GO:0042742; P:GO:0050832; F:GO:0003700; F:GO:0003924; F:GO:0005515; F:GO:0005525; F:GO:0043565; C:GO:0005634; C:GO:0005737; C:GO:0012505; C:GO:0016021	Nucleoside-triphosphate phosphatase	EC:3.6.1.15	not assigned.annotated	#	0	0	-3	0	-2	-1	4	3	1	0	5	-2	-1	-1	0	0	#	-0.16538	-0.909588	-0.661519	1.81918	0.578829	1.32304	-0.661519	-0.661519	-0.661519
OG0000844	no annotation	zinc finger protein-like 1 homolog	P:proteolysis; F:peptidase activity; F:metal ion binding; C:Golgi apparatus; C:integral component of membrane	P:GO:0006508; F:GO:0008233; F:GO:0046872; C:GO:0005794; C:GO:0016021	Acting on peptide bonds (peptidases)	EC:3.4	not assigned.annotated	#	0	-2	-3	0	-2	4	-2	1	1	0	4	0	1	-1	1	-1	#	-0.843274	-1.1595	-0.843274	-0.210819	1.68655	1.37032	0.421637	0.105409	-0.527046
OG0000846	no annotation	RING/U-box superfamily protein isoform 1	F:zinc ion binding; C:integral component of membrane	F:GO:0008270; C:GO:0016021	0	0	not assigned.annotated	#	0	-3	1	0	-2	1	-1	1	1	0	8	-1	0	-1	0	-1	#	-1.00731	0.0915737	-0.73259	0.0915737	0.641016	2.28934	-0.183147	-0.457869	-0.73259
OG0000851	no annotation	Cellulose synthase 2	0	0	0	0	not assigned.annotated	#	0	2	-3	0	-1	3	-1	0	0	0	11	-2	0	0	0	0	#	0.328982	-0.809802	-0.354288	-0.354288	0.556739	2.37879	-0.582045	-0.582045	-0.582045
OG0000854	ACT domain-containing protein ACR3	ACT domain-containing protein ACR3 isoform X1	0	0	0	0	not assigned.annotated	#	0	1	-3	0	8	6	-3	0	0	0	2	-2	0	0	0	0	#	0.109323	-0.874581	1.83115	-0.874581	1.3392	0.355299	-0.628605	-0.628605	-0.628605
OG0000857	no annotation	coiled-coil domain-containing protein 39 isoform X1	C:integral component of membrane	C:GO:0016021	0	0	not assigned.annotated	#	0	1	2	0	-1	7	-1	2	0	-1	0	-1	0	0	0	0	#	0.12684	0.412231	-0.443941	0.12684	2.40997	-0.443941	-0.729332	-0.729332	-0.729332
OG0000869	RanBP2-type zinc finger protein At1g67325	ranBP2-type zinc finger protein At1g67325-like isoform X1	F:mRNA binding; F:metal ion binding; C:cytoplasm; C:integral component of membrane	F:GO:0003729; F:GO:0046872; C:GO:0005737; C:GO:0016021	0	0	not assigned.annotated	#	0	-2	-3	0	-2	0	1	1	1	0	8	-1	0	0	-2	0	#	-0.682324	-0.949321	-0.682324	0.652658	0.385662	2.25464	-0.148331	-0.682324	-0.148331
OG0000871	Histone H3-lysine(4) N-trimethyltransferase ATX1	PREDICTED: uncharacterized protein LOC108460193 isoform X1	P:regulation of transcription by RNA polymerase II; F:metal ion binding	P:GO:0006357; F:GO:0046872	0	0	not assigned.annotated	#	0	3	-2	0	-1	0	1	0	0	0	-1	1	0	0	3	-1	#	1.25766	-1.31482	-0.800327	0.228665	-0.285831	-0.800327	0.228665	1.77215	-0.285831
OG0000877	Transmembrane 9 superfamily member 10	transmembrane 9 superfamily member 10-like	P:protein localization to membrane; C:Golgi membrane; C:trans-Golgi network; C:endosome membrane; C:integral component of membrane	P:GO:0072657; C:GO:0000139; C:GO:0005802; C:GO:0010008; C:GO:0016021	0	0	not assigned.annotated	#	0	0	-2	0	-2	4	-1	3	0	0	1	0	0	0	0	-1	#	-0.202486	-0.931434	-0.931434	0.526463	2.34883	0.161988	-0.202486	-0.202486	-0.56696
OG0000879	Heptahelical transmembrane protein 4	heptahelical transmembrane protein 4-like	P:response to hormone; P:response to sucrose; F:signaling receptor activity; C:integral component of membrane	P:GO:0009725; P:GO:0009744; F:GO:0038023; C:GO:0016021	0	0	not assigned.annotated	#	0	2	-1	0	4	-1	0	-1	0	0	9	-1	0	-1	0	-1	#	0.375748	-0.404651	0.896014	-0.404651	-0.664784	2.19668	-0.404651	-0.664784	-0.924917
OG0000885	no annotation	protein PYRICULARIA ORYZAE RESISTANCE 21-like	P:regulation of defense response to fungus; F:metal ion binding	P:GO:1900150; F:GO:0046872	0	0	not assigned.annotated	#	0	1	-3	0	0	1	1	2	0	0	3	0	-1	0	0	-1	#	0.208869	-1.67096	-0.261087	1.14878	1.14878	1.14878	-0.731043	-0.261087	-0.731043
OG0000889	no annotation	UPF0400 protein C337.03-like isoform X1	P:mRNA 3'-end processing; F:RNA polymerase II complex binding; C:RNA polymerase II, holoenzyme	P:GO:0031124; F:GO:0000993; C:GO:0016591	0	0	not assigned.annotated	#	0	-2	-2	0	-2	1	2	2	1	0	3	-1	-2	0	2	-2	#	-0.817269	-0.817269	-0.817269	1.42134	1.10154	1.10154	-0.817269	0.461935	-0.817269
OG0000891	Cellulose synthase-like protein G3	cellulose synthase-like protein G3	P:plant-type primary cell wall biogenesis; P:cellulose biosynthetic process; P:mannosylation; F:cellulose synthase (UDP-forming) activity; F:mannan synthase activity; C:plasma membrane; C:integral component of membrane	P:GO:0009833; P:GO:0030244; P:GO:0097502; F:GO:0016760; F:GO:0051753; C:GO:0005886; C:GO:0016021	Cellulose synthase (UDP-forming)	EC:2.4.1.12	not assigned.annotated	#	0	1	-2	0	-1	-1	0	0	0	1	8	-1	0	0	0	-1	#	0.135379	-0.778432	-0.473828	-0.169224	-0.473828	2.57221	-0.169224	-0.169224	-0.473828
OG0000892	no annotation	Nucleotidyltransferase family protein isoform 4	P:embryo development ending in seed dormancy; P:RNA 3'-end processing; P:RNA polyadenylation; F:polynucleotide adenylyltransferase activity; C:nucleolus; C:TRAMP complex	P:GO:0009793; P:GO:0031123; P:GO:0043631; F:GO:0004652; C:GO:0005730; C:GO:0031499	Polynucleotide adenylyltransferase	EC:2.7.7.19	not assigned.annotated	#	0	1	-2	0	2	0	0	-2	0	1	20	-2	-1	0	1	-1	#	-0.0745542	-0.477147	0.0596434	-0.477147	-0.477147	2.6094	-0.477147	-0.208752	-0.477147
OG0000893	AUGMIN subunit 8	AUGMIN subunit 8-like isoform X1	P:spindle assembly; F:microtubule binding; C:cytoplasm; C:nuclear microtubule	P:GO:0051225; F:GO:0008017; C:GO:0005737; C:GO:0005880	0	0	not assigned.annotated	#	0	1	-2	0	-2	0	-1	-1	0	1	13	-1	-2	0	-1	0	#	0.0862913	-0.496175	-0.496175	-0.496175	-0.30202	2.61031	-0.496175	-0.30202	-0.107864
OG0000904	no annotation	uncharacterized protein LOC111302297	0	0	0	0	not assigned.annotated	#	0	-2	0	0	2	0	0	1	0	0	4	0	0	0	-1	0	#	-1.46867	-0.319275	0.830116	0.25542	0.25542	1.97951	-0.319275	-0.893971	-0.319275
OG0000909	no annotation	Cyclic phosphodiesterase	F:ligase activity	F:GO:0016874	Ligases	EC:6	not assigned.annotated	#	0	0	-2	0	-1	4	0	3	1	0	4	-1	0	0	0	0	#	-0.468427	-1.07069	-0.769558	0.736099	1.94062	1.03723	-0.468427	-0.468427	-0.468427
OG0000921	no annotation	phosphatidate cytidylyltransferase, mitochondrial isoform X1	P:CDP-diacylglycerol biosynthetic process; P:cardiolipin biosynthetic process; F:phosphatidate cytidylyltransferase activity; C:mitochondrial inner membrane	P:GO:0016024; P:GO:0032049; F:GO:0004605; C:GO:0005743	Phosphatidate cytidylyltransferase	EC:2.7.7.41	not assigned.annotated	#	0	2	2	0	0	0	-1	0	0	0	6	-1	2	-2	0	0	#	0.557773	0.557773	-0.159364	-0.517932	-0.159364	1.99205	0.199205	-1.23507	-1.23507
OG0000923	no annotation	DNAJ heat shock N-terminal domain-containing protein	C:integral component of membrane	C:GO:0016021	0	0	not assigned.annotated	#	0	2	-1	0	-3	1	-1	-1	0	1	4	0	2	-1	-1	1	#	0.60884	-0.565351	-1.34814	-0.956748	-0.173954	1.78303	1.00024	-0.565351	0.217443
OG0000935	no annotation	protein NUCLEAR FUSION DEFECTIVE 6, chloroplastic/mitochondrial-like isoform X1	0	0	0	0	not assigned.annotated	#	0	3	2	-1	-1	0	0	-1	0	0	6	-2	0	0	0	0	#	1.16731	0.839003	-0.474219	-0.474219	-0.474219	1.82392	-0.802524	-0.802524	-0.802524
OG0000938	no annotation	Formate--tetrahydrofolate ligase	F:ligase activity	F:GO:0016874	Ligases	EC:6	not assigned.annotated	#	0	1	-3	0	-2	1	1	1	0	0	4	0	1	0	0	-1	#	0.254164	-1.57582	-1.11832	0.71166	0.71166	1.62665	0.254164	-0.203331	-0.660827
OG0000944	MLP-like protein 31	MLP-like protein 31	P:defense response	P:GO:0006952	0	0	not assigned.annotated	#	0	-1	0	0	0	2	-1	1	0	0	0	0	-2	1	2	0	#	-0.866667	-0.266667	-0.266667	-0.266667	1.53333	-0.266667	-1.46667	1.53333	0.333333
OG0000951	Inorganic pyrophosphatase TTM2	PREDICTED: uncharacterized protein LOC105794422 isoform X1	P:phosphorylation; F:ATP binding; F:kinase activity; C:cytoplasm; C:integral component of membrane	P:GO:0016310; F:GO:0005524; F:GO:0016301; C:GO:0005737; C:GO:0016021	Transferring phosphorus-containing groups	EC:2.7	not assigned.annotated	#	0	-1	3	0	-2	3	-1	2	0	0	4	-2	0	0	0	0	#	-0.502047	0.888236	-0.849617	0.193095	1.58338	1.23581	-0.849617	-0.849617	-0.849617
OG0000957	Guanylyl cyclase 1	protein GUCD1 isoform X1	P:cGMP biosynthetic process; F:guanylate cyclase activity; C:membrane; C:integral component of membrane	P:GO:0006182; F:GO:0004383; C:GO:0016020; C:GO:0016021	0	0	not assigned.annotated	#	0	3	-2	0	-1	1	0	1	0	0	6	-1	-1	0	0	-1	#	0.916342	-0.876501	-0.517932	0.199205	0.557773	1.99205	-0.876501	-0.517932	-0.876501
OG0000959	no annotation	uncharacterized abhydrolase domain-containing protein DDB_G0269086 isoform X1	F:hydrolase activity	F:GO:0016787	Hydrolases	EC:3	not assigned.annotated	#	0	5	3	-1	-1	2	-1	1	0	-1	-1	-1	0	0	0	0	#	1.79983	1.15189	-0.467956	-0.143986	0.827922	-0.791926	-0.791926	-0.791926	-0.791926
OG0000964	no annotation	Chaperone DnaJ-domain superfamily protein	C:integral component of membrane	C:GO:0016021	0	0	not assigned.annotated	#	0	-1	-3	0	-2	-1	2	1	1	0	2	0	-2	0	0	1	#	-0.614364	-1.46502	-1.03969	1.51228	0.236294	1.08695	-0.614364	0.236294	0.661622
OG0000965	Synaptotagmin-4	synaptotagmin-4 isoform X1	P:lipid transport; F:lipid binding; F:hydrolase activity, acting on glycosyl bonds; C:endoplasmic reticulum; C:integral component of membrane	P:GO:0006869; F:GO:0008289; F:GO:0016798; C:GO:0005783; C:GO:0016021	Glycosylases	EC:3.2	not assigned.annotated	#	0	-1	1	0	-2	1	0	1	0	0	2	0	0	0	1	0	#	-1.08333	0.416667	-1.83333	0.416667	1.16667	1.16667	-0.333333	0.416667	-0.333333
OG0000974	Probable NAD(P)H dehydrOGenase (quinone) FQR1-like 1	probable NAD(P)H dehydrogenase (quinone) FQR1-like 1	F:NADPH dehydrogenase (quinone) activity; F:FMN binding; F:NADH dehydrogenase (quinone) activity	F:GO:0008753; F:GO:0010181; F:GO:0050136	NADPH dehydrogenase (quinone); NADH dehydrogenase (quinone); NAD(P)H dehydrogenase (quinone)	EC:1.6.5.10; EC:1.6.5.11; EC:1.6.5.2	not assigned.annotated	#	0	1	-2	0	-2	-1	0	0	0	1	2	0	-1	1	1	0	#	0.285831	-1.25766	-1.25766	-0.228665	-0.743161	1.31482	-0.228665	1.31482	0.800327
OG0000985	Cytochrome b561 domain-containing protein At4g18260	cytochrome b561 domain-containing protein At4g18260-like	F:heme binding; F:transmembrane monodehydroascorbate reductase activity; C:integral component of membrane	F:GO:0020037; F:GO:0140575; C:GO:0016021	Oxidoreductases	EC:1	not assigned.annotated	#	0	-1	-1	0	-1	4	-1	3	1	0	2	0	0	0	0	-1	#	-0.837071	-0.837071	-0.837071	0.532681	2.24487	0.532681	-0.152195	-0.152195	-0.494633
OG0000986	Protein IQ-DOMAIN 1	protein IQ-DOMAIN 1-like	C:integral component of membrane	C:GO:0016021	0	0	not assigned.annotated	#	0	-3	-2	0	3	0	0	0	0	0	8	0	-1	0	0	-1	#	-1.04919	-0.744587	0.778432	-0.135379	-0.135379	2.30145	-0.439983	-0.135379	-0.439983
OG0000988	Pumilio homolOG 4	pumilio homolog 4 isoform X1	P:regulation of translation; F:mRNA binding; C:cytoplasm	P:GO:0006417; F:GO:0003729; C:GO:0005737	0	0	not assigned.annotated	#	0	-2	-2	0	-1	-1	1	0	1	1	2	1	2	0	3	-2	#	-1.14638	-1.14638	-0.81356	0.1849	-0.48074	0.85054	1.18336	1.51618	-0.14792
OG0000991	no annotation	alpha/beta-Hydrolases superfamily protein	P:lipid catabolic process; F:hydrolase activity	P:GO:0016042; F:GO:0016787	Hydrolases	EC:3	not assigned.annotated	#	0	-1	-1	0	-2	1	0	2	0	0	2	0	0	0	1	0	#	-0.866667	-0.866667	-1.46667	0.933333	1.53333	0.933333	-0.266667	0.333333	-0.266667
OG0000995	no annotation	WD repeat-containing protein 44-like	0	0	0	0	not assigned.annotated	#	0	-2	-2	0	-2	2	0	1	1	0	4	-1	0	0	-1	0	#	-0.922085	-0.922085	-0.922085	0.586782	1.34122	1.71843	-0.167652	-0.544869	-0.167652
OG0000999	Protein LAZ1 homolOG 1	protein LAZ1 homolog 1	P:vacuole organization; P:vesicle-mediated transport to the plasma membrane; P:negative regulation of brassinosteroid mediated signaling pathway; C:plant-type vacuole membrane; C:integral component of membrane	P:GO:0007033; P:GO:0098876; P:GO:1900458; C:GO:0009705; C:GO:0016021	0	0	not assigned.annotated	#	0	-2	-2	1	0	3	0	1	0	0	9	-1	-1	0	-2	2	#	-0.860365	-0.860365	-0.111015	0.138768	0.888118	2.13703	-0.610581	-0.860365	0.138768
OG0001004	no annotation	Potassium channel subfamily K member 10	C:integral component of membrane	C:GO:0016021	0	0	not assigned.annotated	#	0	-3	-1	0	-2	1	1	1	1	0	1	0	-1	0	0	0	#	-1.61874	-0.678826	-1.14878	1.201	1.201	0.731043	-0.208869	0.261087	0.261087
OG0001006	no annotation	nonsense-mediated mRNA decay protein 2	F:DNA binding; C:integral component of membrane	F:GO:0003677; C:GO:0016021	0	0	not assigned.annotated	#	0	-3	-1	1	7	1	-1	1	0	0	4	-1	0	0	1	-1	#	-1.30902	-0.719958	1.9308	-0.130902	0.458155	1.04721	-0.42543	-0.130902	-0.719958
OG0001012	Protein IQ-DOMAIN 31	protein IQ-DOMAIN 31-like	F:calmodulin binding	F:GO:0005516	0	0	not assigned.annotated	#	0	-3	-1	1	2	3	0	1	0	0	4	0	0	0	0	-1	#	-1.67652	-0.922085	0.586782	0.209565	1.34122	1.34122	-0.167652	-0.167652	-0.544869
OG0001013	no annotation	uncharacterized protein LOC111292580 isoform X8	C:SAGA complex	C:GO:0000124	0	0	not assigned.annotated	#	0	-3	2	0	-1	-1	0	0	0	1	15	-1	-1	0	-1	2	#	-0.782286	0.0977858	-0.430257	-0.254243	-0.430257	2.56199	-0.430257	-0.430257	0.0977858
OG0001016	no annotation	muscle M-line assembly protein unc-89-like isoform X1	C:integral component of membrane	C:GO:0016021	0	0	not assigned.annotated	#	0	-3	-1	1	1	1	-1	1	1	0	3	0	1	-1	0	-1	#	-1.77384	-0.975612	0.22173	0.22173	1.01996	1.41907	0.620844	-0.177384	-0.576498
OG0001020	no annotation	lipid droplet-associated hydrolase isoform X1	P:lipid storage; F:lipase activity; C:lipid droplet	P:GO:0019915; F:GO:0016298; C:GO:0005811	Acting on ester bonds	EC:3.1.1	not assigned.annotated	#	0	3	2	-1	0	1	-2	-1	-1	0	1	-1	-1	0	0	-1	#	1.70403	1.33888	0.243432	-1.21716	-0.121716	0.243432	-0.852013	-0.486864	-0.852013
OG0001025	no annotation	AFG1-like ATPase isoform X1	F:ATP binding; F:ATP hydrolysis activity; C:mitochondrion; C:chloroplast	F:GO:0005524; F:GO:0016887; C:GO:0005739; C:GO:0009507	Nucleoside-triphosphate phosphatase	EC:3.6.1.15	not assigned.annotated	#	0	0	1	0	-2	-1	0	-1	0	1	10	0	-1	0	4	-1	#	-0.318728	-0.0796819	-0.796819	-0.557773	-0.796819	2.31078	-0.318728	0.876501	-0.318728
OG0001026	no annotation	DNA glycosylase superfamily protein isoform 1	P:base-excision repair; F:DNA-3-methyladenine glycosylase activity; C:proteasome complex	P:GO:0006284; F:GO:0008725; C:GO:0000502	DNA-3-methyladenine glycosylase II; DNA-3-methyladenine glycosylase I	EC:3.2.2.21; EC:3.2.2.20	not assigned.annotated	#	0	-1	-2	0	0	-1	1	1	1	0	11	-1	-1	0	0	0	#	-0.549972	-0.785674	-0.31427	0.392837	-0.0785674	2.51416	-0.549972	-0.31427	-0.31427
OG0001038	no annotation	protein NUCLEAR FUSION DEFECTIVE 6, chloroplastic/mitochondrial-like isoform X1	P:karyogamy; C:integral component of membrane	P:GO:0000741; C:GO:0016021	0	0	not assigned.annotated	#	-1	2	5	-1	1	0	-1	0	-1	0	6	-2	0	0	0	-1	#	0.682863	1.70716	0.170716	-0.597505	-0.341432	1.19501	-0.853579	-0.853579	-1.10965
OG0001041	Protein TSS	protein TSS-like isoform X1	P:organelle organization; C:cytoplasm	P:GO:0006996; C:GO:0005737	0	0	not assigned.annotated	#	0	0	-2	0	-1	0	3	2	1	0	2	0	4	-2	0	0	#	-0.450749	-1.12687	-0.788811	1.57762	0.563436	0.563436	1.23956	-0.788811	-0.788811
OG0001042	no annotation	General transcription factor 3C polypeptide 2	P:transcription by RNA polymerase III; C:transcription factor TFIIIC complex	P:GO:0006383; C:GO:0000127	0	0	not assigned.annotated	#	0	-2	-2	0	1	1	1	1	0	0	5	-1	-1	0	-1	2	#	-0.933333	-0.933333	0.266667	0.666667	0.666667	1.86667	-0.933333	-0.933333	0.266667
OG0001046	Zinc finger CCCH domain-containing protein 55	CCCH-type zinc fingerfamily protein with RNA-binding domain-containing protein	F:DNA binding; F:RNA binding; F:metal ion binding	F:GO:0003677; F:GO:0003723; F:GO:0046872	0	0	not assigned.annotated	#	0	8	-1	0	-2	0	-1	0	0	0	1	0	0	-1	0	0	#	2.55556	-0.444444	-0.777778	-0.444444	-0.111111	0.222222	-0.111111	-0.444444	-0.444444
OG0001051	no annotation	HD subdomain	F:ATP binding; F:pyrophosphatase activity	F:GO:0005524; F:GO:0016462	Acting on acid anhydrides	EC:3.6.1	not assigned.annotated	#	0	9	4	-2	-1	0	0	-2	-1	0	2	-1	-1	0	0	-1	#	2.14408	1.13904	-0.26801	-0.670025	-0.670025	0.134005	-0.670025	-0.469018	-0.670025
OG0001054	no annotation	Pantothenate synthetase	0	0	0	0	not assigned.annotated	#	-1	-2	7	0	-1	1	0	1	0	-1	-1	0	0	0	0	0	#	-0.737865	2.42441	-0.421637	0.210819	0.527046	-0.737865	-0.421637	-0.421637	-0.421637
OG0001058	no annotation	Remorin family protein isoform 1	P:response to stress; P:response to organic substance; P:response to oxygen-containing compound	P:GO:0006950; P:GO:0010033; P:GO:1901700	0	0	not assigned.annotated	#	0	-2	-3	0	-2	1	1	1	1	0	2	0	1	-1	-2	1	#	-0.915209	-1.30744	-0.915209	1.04595	1.04595	1.04595	0.65372	-0.915209	0.261488
OG0001059	Protein IQ-DOMAIN 32	protein IQ-DOMAIN 32 isoform X1	0	0	0	0	not assigned.annotated	#	0	-1	-2	0	-1	2	0	2	1	0	3	0	0	0	-1	2	#	-0.933333	-1.33333	-0.933333	0.666667	1.46667	1.06667	-0.133333	-0.533333	0.666667
OG0001062	Protein BRI1-5 ENHANCED 1	protein BRI1-5 ENHANCED 1	P:response to absence of light; P:regulation of brassinosteroid biosynthetic process; F:oxidoreductase activity, acting on the CH-OH group of donors, NAD or NADP as acceptor; C:cytoplasm; C:integral component of membrane	P:GO:0009646; P:GO:0010422; F:GO:0016616; C:GO:0005737; C:GO:0016021	Acting on the CH-OH group of donors	EC:1.1.1	not assigned.annotated	#	0	0	-3	0	-1	-1	1	0	0	1	6	0	0	-1	2	-3	#	-0.109599	-1.09599	-0.438397	0.219199	-0.438397	2.19199	0.219199	0.547997	-1.09599
OG0001072	La-related protein 1C	la-related protein 1C-like	F:RNA binding	F:GO:0003723	0	0	not assigned.annotated	#	0	-1	-2	0	-2	-1	2	1	1	1	2	0	-1	0	5	-2	#	-0.757033	-1.08148	-1.08148	0.865181	-0.108148	0.865181	-0.108148	1.83851	-0.43259
OG0001073	no annotation	uncharacterized protein LOC110809982 isoform X1	C:integral component of membrane	C:GO:0016021	0	0	not assigned.annotated	#	0	-1	1	0	-1	-2	0	-1	0	0	8	0	-2	0	-1	3	#	-0.397523	0.198762	-0.397523	-0.397523	-0.993808	2.28576	-0.695666	-0.397523	0.795046
OG0001074	Uncharacterized protein At4g17910	GPI-anchored wall transfer protein isoform 2	P:GPI anchor biosynthetic process; P:protein localization to plasma membrane; F:glucosaminyl-phosphatidylinositol O-acyltransferase activity; C:integral component of membrane	P:GO:0006506; P:GO:0072659; F:GO:0032216; C:GO:0016021	Acyltransferases	EC:2.3.1	not assigned.annotated	#	0	1	-1	0	-1	13	-2	5	0	-2	0	0	0	0	0	0	#	-0.0514344	-0.360041	-0.360041	0.257172	2.57172	-0.514344	-0.514344	-0.514344	-0.514344
OG0001090	Acyl-CoA-binding domain-containing protein 6	acyl-CoA-binding domain-containing protein 4-like isoform X1	0	0	0	0	not assigned.annotated	#	0	-1	-2	0	-1	2	2	5	1	0	1	-1	0	-1	0	0	#	-0.592667	-0.846668	-0.592667	1.69334	1.69334	0.169334	-0.338667	-0.592667	-0.592667
OG0001091	E3 ubiquitin-protein ligase SDIR1	PREDICTED: uncharacterized protein LOC105777695 isoform X1	F:zinc ion binding	F:GO:0008270	0	0	not assigned.annotated	#	0	-2	-1	0	-2	6	-1	2	1	0	5	-1	-1	0	1	0	#	-0.875376	-0.612763	-0.875376	0.175075	2.01337	1.22553	-0.612763	-0.0875376	-0.35015
OG0001094	no annotation	28 kDa heat- and acid-stable phosphoprotein-like	C:nucleus; C:cytosol	C:GO:0005634; C:GO:0005829	0	0	not assigned.annotated	#	0	-2	-2	0	0	2	2	3	1	0	1	0	0	0	-1	0	#	-1.12687	-1.12687	-0.450749	1.57762	1.57762	0.225374	-0.112687	-0.450749	-0.112687
OG0001098	no annotation	PREDICTED: uncharacterized protein LOC108475105	C:extracellular region	C:GO:0005576	0	0	not assigned.annotated	#	0	-3	4	0	-3	-2	3	0	1	1	4	0	-1	0	1	-1	#	-1.35351	0.832927	-1.35351	0.832927	-0.728811	1.45762	-0.104116	0.520579	-0.104116
OG0001100	no annotation	uncharacterized protein LOC111285189 isoform X1	0	0	0	0	not assigned.annotated	#	0	-3	5	0	-2	5	-3	1	1	0	6	-1	1	-1	0	0	#	-1.10067	0.931334	-0.846668	-0.592667	1.43933	1.43933	-0.0846668	-0.592667	-0.592667
OG0001109	Developmentally-regulated G-protein 2	developmentally-regulated G-protein 2	P:cytoplasmic translation; F:GTPase activity; F:GTP binding; C:cytoplasm; C:integral component of membrane	P:GO:0002181; F:GO:0003924; F:GO:0005525; C:GO:0005737; C:GO:0016021	Nucleoside-triphosphate phosphatase	EC:3.6.1.15	not assigned.annotated	#	0	2	-1	0	-3	2	-1	1	0	0	6	-1	-1	0	-1	0	#	0.611775	-0.420596	-1.10884	-0.0764719	0.955899	1.98827	-0.764719	-0.764719	-0.420596
OG0001111	no annotation	Restriction endonuclease, type II-like superfamily protein	P:nucleic acid phosphodiester bond hydrolysis; F:endonuclease activity	P:GO:0090305; F:GO:0004519	Acting on ester bonds	EC:3.1	not assigned.annotated	#	0	0	-2	0	-2	4	2	5	0	0	2	-1	0	0	0	0	#	-0.301398	-0.794595	-0.794595	1.42479	1.91799	0.191799	-0.547997	-0.547997	-0.547997
OG0001128	no annotation	microtubule-associated protein futsch-like	C:integral component of membrane	C:GO:0016021	0	0	not assigned.annotated	#	0	0	0	0	-2	4	-2	1	1	0	7	-1	0	0	0	-1	#	-0.361287	-0.361287	-0.952485	-0.361287	1.41231	2.0035	-0.361287	-0.361287	-0.656886
OG0001135	BTB/POZ domain-containing protein At5g47800	Phototropic-responsive NPH3 family protein	P:protein ubiquitination	P:GO:0016567	0	0	not assigned.annotated	#	0	0	-3	0	6	1	2	2	0	-1	-1	-1	0	0	0	0	#	-0.067953	-0.985318	1.76678	1.1552	0.849412	-0.67953	-0.67953	-0.67953	-0.67953
OG0001142	no annotation	putative alpha/Beta hydrolase fold protein	C:membrane	C:GO:0016020	0	0	not assigned.annotated	#	0	5	0	0	1	-1	2	0	-1	0	4	-1	0	0	0	0	#	1.88206	-0.0875376	0.306382	0.306382	-0.875376	1.09422	-0.875376	-0.875376	-0.875376
OG0001145	no annotation	hypothetical protein AT5G05360	F:protein binding	F:GO:0005515	0	0	not assigned.annotated	#	0	0	-1	0	-2	0	-1	-1	0	1	5	0	-1	0	1	-1	#	-0.0892866	-0.491076	-0.892866	-0.892866	-0.491076	2.32145	-0.0892866	0.714293	-0.0892866
OG0001146	no annotation	PREDICTED: uncharacterized protein LOC105803256 isoform X1	0	0	0	0	not assigned.annotated	#	0	-1	-2	0	0	6	1	5	0	0	0	0	2	-2	0	-1	#	-0.488496	-0.708319	-0.268673	1.05027	2.14938	-0.268673	0.170973	-0.708319	-0.928142
OG0001149	B2 protein	B2 protein	P:mitochondrial pyruvate transmembrane transport; P:response to endoplasmic reticulum stress; C:mitochondrial inner membrane; C:integral component of membrane	P:GO:0006850; P:GO:0034976; C:GO:0005743; C:GO:0016021	0	0	not assigned.annotated	#	0	-1	-2	0	-2	0	0	1	0	0	6	0	0	0	1	-2	#	-0.481457	-0.875376	-0.875376	0.306382	0.306382	2.27598	-0.0875376	0.306382	-0.875376
OG0001159	no annotation	Intracellular protein transport protein USO1 isoform 3	C:integral component of membrane	C:GO:0016021	0	0	not assigned.annotated	#	0	-1	-3	0	-1	2	0	3	0	0	2	-1	0	0	0	0	#	-0.481457	-1.2693	-0.481457	1.09422	1.88206	0.700301	-0.481457	-0.481457	-0.481457
OG0001172	ATPase family AAA domain-containing protein FIGL1	PREDICTED: uncharacterized protein LOC105764155 isoform X1	P:extraction of mislocalized protein from mitochondrial outer membrane; F:ATP binding; F:ATP hydrolysis activity; C:mitochondrial outer membrane	P:GO:0140570; F:GO:0005524; F:GO:0016887; C:GO:0005741	Nucleoside-triphosphate phosphatase	EC:3.6.1.15	not assigned.annotated	#	0	-2	-1	0	-1	0	-1	-1	1	1	3	1	3	0	1	-2	#	-1.0774	-0.743038	-0.743038	-0.743038	-0.408671	1.26316	1.59753	0.928797	-0.0743038
OG0001173	Protein STICHEL-like 3	protein STICHEL-like 3 isoform X1	P:DNA-templated DNA replication; P:DNA repair; P:DNA biosynthetic process; F:DNA binding; F:DNA clamp loader activity; F:DNA-directed DNA polymerase activity; F:ATP binding; C:nucleus; C:DNA replication factor C complex; C:DNA polymerase III complex	P:GO:0006261; P:GO:0006281; P:GO:0071897; F:GO:0003677; F:GO:0003689; F:GO:0003887; F:GO:0005524; C:GO:0005634; C:GO:0005663; C:GO:0009360	DNA-directed DNA polymerase	EC:2.7.7.7	not assigned.annotated	#	0	-2	-1	0	-2	3	-1	1	1	0	8	0	0	-1	0	0	#	-0.895599	-0.617655	-0.895599	-0.0617655	1.05001	2.16179	-0.0617655	-0.33971	-0.33971
OG0001179	Probable protein phosphatase 2C 80	probable protein phosphatase 2C 80 isoform X2	P:protein dephosphorylation; F:myosin phosphatase activity; F:metal ion binding	P:GO:0006470; F:GO:0017018; F:GO:0046872	Protein-serine/threonine phosphatase	EC:3.1.3.16	not assigned.annotated	#	0	-1	-1	0	-2	0	2	1	1	0	6	0	1	-1	0	0	#	-0.776297	-0.776297	-1.12563	0.970371	0.271704	2.01837	0.271704	-0.426963	-0.426963
OG0001180	no annotation	PREDICTED: uncharacterized protein LOC105797201 isoform X1	0	0	0	0	not assigned.annotated	#	0	-2	-2	0	0	1	0	0	1	1	1	1	0	0	0	0	#	-1.52843	-1.52843	-0.579751	-0.105409	0.368932	0.843274	0.843274	0.843274	0.843274
OG0001182	Uncharacterized protein At5g19025	Ribosomal protein L34e superfamily protein, putative	C:ribosome; C:integral component of membrane	C:GO:0005840; C:GO:0016021	0	0	not assigned.annotated	#	0	-2	-2	0	-2	0	5	3	1	0	6	-2	0	0	0	0	#	-0.750279	-0.750279	-0.750279	1.81102	0.646792	1.34533	-0.517434	-0.517434	-0.517434
OG0001189	no annotation	protein YIF1B-B-like isoform X2	P:endoplasmic reticulum to Golgi vesicle-mediated transport; P:protein transport; C:endoplasmic reticulum membrane; C:endoplasmic reticulum-Golgi intermediate compartment; C:COPII-coated ER to Golgi transport vesicle; C:integral component of Golgi membrane	P:GO:0006888; P:GO:0015031; C:GO:0005789; C:GO:0005793; C:GO:0030134; C:GO:0030173	0	0	not assigned.annotated	#	-1	-3	9	0	-1	0	-1	-2	0	1	11	-1	-1	0	0	-1	#	-0.747039	1.55306	-0.393179	-0.747039	-0.570109	1.90692	-0.393179	-0.216248	-0.393179
OG0001190	no annotation	PREDICTED: uncharacterized protein LOC105773307 isoform X1	C:integral component of membrane	C:GO:0016021	0	0	not assigned.annotated	#	0	-3	0	0	0	1	-1	1	1	1	0	0	0	1	0	0	#	-2.12593	-0.6154	-0.6154	-0.111891	0.895127	0.391618	0.391618	0.895127	0.895127
OG0001191	Pentatricopeptide repeat-containing protein At2g26790, mitochondrial	pentatricopeptide repeat-containing protein At2g26790, mitochondrial	F:nucleotide binding; C:intracellular anatomical structure	F:GO:0000166; C:GO:0005622	0	0	not assigned.annotated	#	0	-3	-2	1	3	3	0	1	0	0	5	-1	0	0	-1	0	#	-1.32239	-1.00919	0.869993	0.243598	1.18319	1.49639	-0.382797	-0.695994	-0.382797
OG0001200	GDSL esterase/lipase At1g28600	GDSL esterase/lipase At1g28580-like	F:RNA binding; F:RNA helicase activity; F:ATP binding; F:hydrolase activity, acting on ester bonds; C:integral component of membrane	F:GO:0003723; F:GO:0003724; F:GO:0005524; F:GO:0016788; C:GO:0016021	Acting on ester bonds; RNA helicase	EC:3.1; EC:3.6.4.13	not assigned.annotated	#	0	9	-3	0	-1	0	1	1	0	-1	0	-1	0	0	0	0	#	2.40935	-0.843274	-0.301169	0.511988	0.240935	-0.301169	-0.572222	-0.572222	-0.572222
OG0001202	no annotation	Nucleolar protein gar2-related isoform 1	C:nuclear pore	C:GO:0005643	0	0	not assigned.annotated	#	0	1	3	0	-1	0	0	-1	0	0	12	-1	0	0	0	0	#	-0.0257556	0.437845	-0.489356	-0.489356	-0.489356	2.52405	-0.489356	-0.489356	-0.489356
OG0001206	Protein NARROW LEAF 1	protein NARROW LEAF 1	C:intracellular membrane-bounded organelle	C:GO:0043231	0	0	not assigned.annotated	#	0	0	-3	0	0	2	1	2	0	0	1	-1	0	0	0	-1	#	-0.0491473	-1.37612	-0.0491473	1.27783	1.72016	0.393179	-0.491473	-0.491473	-0.933799
OG0001207	PhosphOGlycerate mutase-like protein 1	phosphoglycerate mutase-like protein 1 isoform X2	F:intramolecular transferase activity, phosphotransferases; C:cytoplasm	F:GO:0016868; C:GO:0005737	Intramolecular transferases	EC:5.4.2	not assigned.annotated	#	0	6	0	0	-2	4	-1	1	0	-1	2	-2	0	0	0	0	#	1.72821	-0.0326077	-0.619547	-0.0326077	1.43474	0.260862	-0.913017	-0.913017	-0.913017
OG0001208	Carbon catabolite repressor protein 4 homolOG 4	carbon catabolite repressor protein 4 homolog 4 isoform X3	P:RNA phosphodiester bond hydrolysis, exonucleolytic; F:endonuclease activity; F:poly(A)-specific ribonuclease activity	P:GO:0090503; F:GO:0004519; F:GO:0004535	Acting on ester bonds; Poly(A)-specific ribonuclease	EC:3.1.15; EC:3.1.13.4	not assigned.annotated	#	0	4	-2	0	2	2	-2	-1	0	0	4	-1	-1	0	0	-1	#	1.43336	-0.778107	0.696201	-1.14668	0.327624	1.43336	-0.778107	-0.40953	-0.778107
OG0001209	Phosphatidylinositol/phosphatidylcholine transfer protein SFH1	SEC14 cytosolic factor	C:membrane	C:GO:0016020	0	0	not assigned.annotated	#	0	-1	-2	0	-1	0	0	0	1	0	7	0	-2	0	-2	5	#	-0.600458	-0.884885	-0.600458	-0.031603	-0.031603	1.95939	-0.600458	-0.600458	1.39053
OG0001219	no annotation	Plant disease resistance response protein	0	0	0	0	not assigned.annotated	#	0	2	1	0	0	0	1	0	0	0	3	-2	0	0	0	0	#	1.0303	0.484848	-0.0606061	0.484848	-0.0606061	1.57576	-1.15152	-1.15152	-1.15152
OG0001220	C2 domain-containing protein At1g53590	C2 domain-containing protein At1g53590 isoform X1	P:lipid transport; F:lipid binding	P:GO:0006869; F:GO:0008289	0	0	not assigned.annotated	#	0	3	-2	0	-2	-1	1	0	0	1	6	0	0	0	0	1	#	0.673697	-1.10962	-1.10962	-0.0396292	-0.752955	2.10035	-0.0396292	-0.0396292	0.317034
OG0001222	Probable RNA-binding protein ARP1	RNA-binding protein 38-like isoform X1	P:cell differentiation; F:mRNA binding; C:integral component of membrane	P:GO:0030154; F:GO:0003729; C:GO:0016021	0	0	not assigned.annotated	#	0	-2	-1	0	-1	1	-1	1	1	0	6	0	-1	0	1	0	#	-1.14668	-0.778107	-0.778107	-0.040953	0.696201	2.17051	-0.40953	0.327624	-0.040953
OG0001225	Microtubule-associated protein 70-2	microtubule-associated protein 70-2	P:cytoskeleton organization; F:microtubule binding; C:cytoplasm; C:microtubule; C:integral component of membrane	P:GO:0007010; F:GO:0008017; C:GO:0005737; C:GO:0005874; C:GO:0016021	0	0	not assigned.annotated	#	0	1	-2	0	-3	2	0	2	0	0	-1	0	1	0	0	-1	#	0.413947	-0.983124	-1.44881	0.879637	1.81102	-0.517434	0.413947	-0.0517434	-0.517434
OG0001226	no annotation	uncharacterized protein LOC111312805 isoform X1	C:integral component of membrane	C:GO:0016021	0	0	not assigned.annotated	#	0	-1	-2	0	0	0	0	-3	0	2	8	0	-1	1	-3	5	#	-0.448958	-0.661622	-0.236294	-0.874287	-0.874287	1.89035	-0.0236294	-0.236294	1.46502
OG0001232	no annotation	IQ motif EF-hand binding site	P:response to cold; P:abscisic acid-activated signaling pathway; P:calcium-mediated signaling; P:response to hydrogen peroxide; P:calcium ion homeostasis; P:cellular response to carbon dioxide; P:regulation of stomatal closure; F:calmodulin binding; C:nucleus; C:cytoplasm; C:cytoskeleton; C:plasma membrane	P:GO:0009409; P:GO:0009738; P:GO:0019722; P:GO:0042542; P:GO:0055074; P:GO:0071244; P:GO:0090333; F:GO:0005516; C:GO:0005634; C:GO:0005737; C:GO:0005856; C:GO:0005886	0	0	not assigned.annotated	#	0	1	-2	0	-1	4	0	3	0	0	2	0	0	0	1	-1	#	-0.040953	-1.14668	-0.778107	0.696201	2.17051	0.327624	-0.40953	-0.040953	-0.778107
OG0001235	Protein ENHANCED DISEASE RESISTANCE 2	protein ENHANCED DISEASE RESISTANCE 2-like isoform X1	F:lipid binding; C:endoplasmic reticulum	F:GO:0008289; C:GO:0005783	0	0	not assigned.annotated	#	0	1	0	0	-3	4	-1	2	0	0	1	-1	1	-1	-1	0	#	0.322198	-0.0402748	-1.12769	0.322198	2.13456	0.322198	-0.0402748	-1.12769	-0.765221
OG0001238	no annotation	Contains a weak similarity to Rap8 (Rac-3-1) gene from Rhynchosciara americana gb|U69899	C:integral component of membrane	C:GO:0016021	0	0	not assigned.annotated	#	0	-1	4	0	-3	0	0	-1	0	0	0	1	0	0	1	-1	#	-0.547997	1.91799	-1.53439	-0.547997	-0.547997	-0.0547997	0.438397	0.931594	-0.0547997
OG0001239	no annotation	probable WRKY transcription factor protein 1	F:calmodulin binding	F:GO:0005516	0	0	not assigned.annotated	#	0	1	-3	0	-1	1	-1	0	0	0	10	-2	0	0	0	0	#	0.224973	-0.787406	-0.281216	-0.281216	0.224973	2.50283	-0.534311	-0.534311	-0.534311
OG0001243	no annotation	probable serine incorporator isoform X1	C:integral component of membrane	C:GO:0016021	0	0	not assigned.annotated	#	0	2	5	-1	0	0	0	0	0	0	5	-1	-1	0	0	0	#	0.663233	1.7166	-0.390137	-0.390137	-0.390137	1.36548	-1.09238	-0.741261	-0.741261
OG0001245	no annotation	interaptin	0	0	0	0	not assigned.annotated	#	0	0	-2	0	-2	4	2	5	0	0	2	-1	0	0	0	-1	#	-0.268608	-0.752101	-0.752101	1.42362	1.90711	0.214886	-0.510355	-0.510355	-0.752101
OG0001249	HVA22-like protein i	putative HVA22-like protein g isoform X2	C:integral component of membrane	C:GO:0016021	0	0	not assigned.annotated	#	0	-1	-3	0	-1	1	1	1	0	0	1	0	1	0	-1	1	#	-0.656886	-1.83928	-0.656886	1.11671	1.11671	0.525509	0.525509	-0.656886	0.525509
OG0001251	no annotation	protein GDAP2 homolog isoform X1	0	0	0	0	not assigned.annotated	#	0	-1	-2	0	-2	3	0	1	1	0	9	-1	-1	0	-1	0	#	-0.525955	-0.775091	-0.775091	0.221455	0.968864	2.21455	-0.525955	-0.525955	-0.276818
OG0001253	no annotation	myosin-11 isoform X2	0	0	0	0	not assigned.annotated	#	0	-1	-1	0	-1	-1	0	0	0	0	-1	2	9	0	0	0	#	-0.538641	-0.538641	-0.538641	-0.283496	-0.538641	-0.538641	2.52311	0.226796	0.226796
OG0001256	Uncharacterized GPI-anchored protein At1g61900	uncharacterized GPI-anchored protein At1g61900-like isoform X1	C:membrane	C:GO:0016020	0	0	not assigned.annotated	#	0	-1	0	0	2	0	0	-1	0	1	4	0	-1	1	3	-1	#	-0.872009	-0.458952	0.367162	-0.872009	-0.872009	1.60633	-0.458952	1.60633	-0.0458952
OG0001259	CASP-like protein 5C1	CASP-like protein 5C1	C:plasma membrane; C:integral component of membrane	C:GO:0005886; C:GO:0016021	0	0	not assigned.annotated	#	0	0	-3	0	-2	5	-1	1	0	0	1	0	-1	0	0	0	#	-0.0440546	-1.23353	-0.837037	-0.0440546	2.33489	0.352437	-0.440546	-0.0440546	-0.0440546
OG0001265	no annotation	Transglut_core2 domain-containing protein/TPR_9 domain-containing protein	C:nucleus; C:ribonuclease H2 complex	C:GO:0005634; C:GO:0032299	0	0	not assigned.annotated	#	0	0	0	0	0	1	0	2	0	-1	0	0	2	-1	0	0	#	-0.0656886	-0.0656886	-0.0656886	1.11671	1.7079	-0.656886	0.525509	-1.24808	-1.24808
OG0001267	no annotation	Ran-binding protein in the microtubule-organising centre protein	P:proteasome-mediated ubiquitin-dependent protein catabolic process; C:nucleus; C:cytoplasm	P:GO:0043161; C:GO:0005634; C:GO:0005737	0	0	not assigned.annotated	#	0	1	-2	0	-2	0	0	1	1	1	1	0	0	0	0	0	#	-0.0606061	-1.69697	-1.69697	0.484848	0.484848	1.0303	0.484848	0.484848	0.484848
OG0001274	no annotation	Pectinesterase inhibitor domain	P:negative regulation of catalytic activity; F:pectinesterase activity; F:pectinesterase inhibitor activity	P:GO:0043086; F:GO:0030599; F:GO:0046910	Pectinesterase	EC:3.1.1.11	not assigned.annotated	#	0	-1	-2	0	-2	3	3	5	0	0	-1	0	0	0	0	0	#	-0.530084	-0.781176	-0.781176	1.72975	1.72975	-0.530084	-0.278991	-0.278991	-0.278991
OG0001277	no annotation	30S ribosomal S1	P:RNA folding; P:chloroplast rRNA processing; F:mRNA binding; F:rRNA binding; C:chloroplast; C:integral component of membrane	P:GO:0034337; P:GO:1901259; F:GO:0003729; F:GO:0019843; C:GO:0009507; C:GO:0016021	0	0	not assigned.annotated	#	0	-1	1	0	0	0	0	-1	0	2	0	2	2	0	9	-4	#	-0.669232	-0.239012	-0.454122	-0.669232	-0.669232	-0.0239012	0.836541	2.34231	-0.454122
OG0001281	Polyadenylate-binding protein-interacting protein 4	polyadenylate-binding protein-interacting protein 3-like isoform X1	P:stress granule assembly; F:RNA binding; C:cytoplasmic stress granule	P:GO:0034063; F:GO:0003723; C:GO:0010494	0	0	not assigned.annotated	#	0	-3	-2	0	0	5	-2	0	0	0	6	-1	-1	0	-1	2	#	-0.944014	-0.640581	-0.0337148	-0.640581	1.48345	1.78688	-0.640581	-0.640581	0.269718
OG0001291	Probable U6 snRNA-associated Sm-like protein LSm4	probable U6 snRNA-associated Sm-like protein LSm4	P:spliceosomal snRNP assembly; P:nuclear-transcribed mRNA catabolic process; P:P-body assembly; F:U6 snRNA binding; C:P-body; C:spliceosomal complex; C:U6 snRNP; C:spliceosomal tri-snRNP complex	P:GO:0000387; P:GO:0000956; P:GO:0033962; F:GO:0017070; C:GO:0000932; C:GO:0005681; C:GO:0005688; C:GO:0097526	0	0	not assigned.annotated	#	0	-2	-2	0	-1	1	1	1	1	0	7	0	0	-1	0	0	#	-0.978399	-0.978399	-0.663914	0.594028	0.594028	2.16646	-0.0349428	-0.349428	-0.349428
OG0001292	Peroxidase N1	Plant peroxidase	P:response to oxidative stress; P:hydrogen peroxide catabolic process; P:cellular oxidant detoxification; F:peroxidase activity; F:heme binding; F:metal ion binding; C:extracellular region; C:plant-type cell wall	P:GO:0006979; P:GO:0042744; P:GO:0098869; F:GO:0004601; F:GO:0020037; F:GO:0046872; C:GO:0005576; C:GO:0009505	Acting on a peroxide as acceptor	EC:1.11.1	not assigned.annotated	#	0	-2	-1	0	2	0	0	1	0	0	2	0	2	-2	0	0	#	-1.15152	-0.606061	1.0303	0.484848	0.484848	1.0303	1.0303	-1.15152	-1.15152
OG0001294	RNA demethylase ALKBH10B	Hydroxyproline-rich glycoprotein family protein, putative isoform 2	P:mRNA catabolic process; P:demethylation; F:mRNA binding; F:demethylase activity	P:GO:0006402; P:GO:0070988; F:GO:0003729; F:GO:0032451	0	0	not assigned.annotated	#	0	-2	-2	0	0	3	-1	0	0	0	6	-1	0	0	0	0	#	-0.791667	-0.791667	-0.0416667	-0.416667	1.08333	2.20833	-0.416667	-0.416667	-0.416667
OG0001304	no annotation	F-box/FBD/LRR-repeat protein At4g26340-like isoform X1	F:ligase activity	F:GO:0016874	Ligases	EC:6	not assigned.annotated	#	0	-3	-2	1	1	1	1	1	0	0	9	-1	0	-1	0	-1	#	-1.02423	-0.775091	0.221455	0.470591	0.470591	2.21455	-0.276818	-0.525955	-0.775091
OG0001306	Methyl-CpG-binding domain-containing protein 13	methyl-CpG-binding domain-containing protein 13 isoform X1	P:mitotic sister chromatid cohesion; F:DNA binding; C:Ctf18 RFC-like complex	P:GO:0007064; F:GO:0003677; C:GO:0031390	0	0	not assigned.annotated	#	0	-3	-1	0	2	0	0	-1	0	1	13	-1	0	0	0	0	#	-0.820401	-0.421287	0.177384	-0.421287	-0.421287	2.57207	-0.22173	-0.22173	-0.22173
OG0001308	no annotation	golgin subfamily A member 4 isoform X1	P:phosphorylation; F:kinase activity; C:integral component of membrane	P:GO:0016310; F:GO:0016301; C:GO:0016021	Transferring phosphorus-containing groups	EC:2.7	not assigned.annotated	#	0	-2	-1	1	1	2	3	5	0	0	5	-2	0	0	0	0	#	-0.940408	-0.71166	-0.0254164	1.57582	1.34707	0.889575	-0.71166	-0.71166	-0.71166
OG0001309	no annotation	Mitotic checkpoint serine/threonine-protein kinase BUB1, putative isoform 2	P:phosphorylation; F:kinase activity	P:GO:0016310; F:GO:0016301	Transferring phosphorus-containing groups	EC:2.7	not assigned.annotated	#	0	-3	1	0	-1	2	-1	0	1	0	4	0	4	-1	0	0	#	-1.51526	-0.040953	-0.778107	-0.40953	0.696201	1.43336	1.43336	-0.40953	-0.40953
OG0001327	no annotation	AT hook motif-containing protein, putative	F:DNA binding	F:GO:0003677	0	0	not assigned.annotated	#	0	-1	-2	0	-2	3	-2	1	1	0	4	0	0	0	0	1	#	-0.755929	-1.13389	-1.13389	-0.377964	1.51186	1.51186	0	0	0.377964
OG0001334	L10-interacting MYB domain-containing protein	Myb/SANT-like domain	F:DNA binding	F:GO:0003677	0	0	not assigned.annotated	#	0	8	-1	0	-2	6	1	7	0	-2	0	0	0	0	0	0	#	1.01058	-0.505291	-0.673722	1.01058	1.85273	-0.673722	-0.673722	-0.673722	-0.673722
OG0001338	SURP and G-patch domain-containing protein 1-like protein	SURP and G-patch domain-containing protein 1-like protein isoform X1	P:mRNA processing; P:RNA splicing; F:RNA binding; F:protein dimerization activity; C:nucleoplasm; C:integral component of membrane	P:GO:0006397; P:GO:0008380; F:GO:0003723; F:GO:0046983; C:GO:0005654; C:GO:0016021	0	0	not assigned.annotated	#	0	0	-1	0	2	1	0	0	0	0	6	-2	0	-1	0	0	#	0	-0.353553	0.707107	0	0.353553	2.12132	-0.707107	-1.06066	-1.06066
OG0001340	Auxin-repressed 12.5 kDa protein	Auxin-repressed 12.5 kDa protein	0	0	0	0	not assigned.annotated	#	0	4	-2	0	0	2	-1	0	0	0	0	-1	-1	0	-1	2	#	1.94029	-0.970143	0	-0.485071	0.970143	0	-0.970143	-0.970143	0.485071
OG0001342	Protein IQ-DOMAIN 1	protein IQ-DOMAIN 1	0	0	0	0	not assigned.annotated	#	0	0	0	0	-2	2	1	3	0	0	0	0	0	0	2	0	#	-0.447214	-0.447214	-1.34164	1.34164	1.78885	-0.447214	-0.447214	0.447214	-0.447214
OG0001346	Transcription activator GLK1	transcription activator GLK1-like	P:positive regulation of DNA-templated transcription; F:transcription cis-regulatory region binding; F:DNA binding; F:DNA-binding transcription factor activity; C:nucleus	P:GO:0045893; F:GO:0000976; F:GO:0003677; F:GO:0003700; C:GO:0005634	0	0	not assigned.annotated	#	0	0	-2	0	-2	3	-1	2	1	0	1	0	-1	0	-1	2	#	-0.392232	-1.1767	-1.1767	0.392232	1.96116	0.392232	-0.392232	-0.392232	0.784465
OG0001353	Monooxygenase 1	monooxygenase 1	P:response to fungus; F:monooxygenase activity; F:FAD binding; C:integral component of membrane	P:GO:0009620; F:GO:0004497; F:GO:0071949; C:GO:0016021	Oxidoreductases	EC:1	not assigned.annotated	#	0	-1	5	0	2	3	-1	0	0	0	0	0	0	0	1	0	#	-1	2	0.5	-1	1	-0.5	-0.5	0	-0.5
OG0001354	no annotation	PREDICTED: uncharacterized protein LOC105800131 isoform X2	C:integral component of membrane	C:GO:0016021	0	0	not assigned.annotated	#	0	1	-2	0	-2	2	2	3	0	0	2	0	0	0	0	0	#	0	-1.1547	-1.1547	1.5396	1.5396	0.3849	-0.3849	-0.3849	-0.3849
OG0001358	ACT domain-containing protein ACR6	ACT domain-containing protein ACR6-like isoform X1	0	0	0	0	not assigned.annotated	#	0	3	-2	0	-2	3	-1	1	0	0	6	0	-1	0	1	0	#	0.718421	-1.07763	-1.07763	-0.359211	1.07763	1.79605	-0.718421	0	-0.359211
OG0001360	Ankyrin repeat-containing protein ITN1	ankyrin repeat-containing protein ITN1-like	P:response to salt stress; C:nucleus; C:plasma membrane; C:integral component of membrane	P:GO:0009651; C:GO:0005634; C:GO:0005886; C:GO:0016021	0	0	not assigned.annotated	#	0	1	-1	0	-1	0	0	0	0	0	1	0	2	0	0	-2	#	0.816497	-0.816497	-0.816497	0	0	0.816497	1.63299	0	-1.63299
OG0001369	no annotation	Endonuclease or glycosyl hydrolase	P:post-transcriptional gene silencing; P:RNA phosphodiester bond hydrolysis; F:endonuclease activity; F:ribonuclease activity; F:mRNA base-pairing post-transcriptional repressor activity; C:peroxisome	P:GO:0016441; P:GO:0090501; F:GO:0004519; F:GO:0004540; F:GO:1903231; C:GO:0005777	Acting on ester bonds	EC:3.1	not assigned.annotated	#	0	-1	-1	0	-2	3	0	2	1	0	5	-1	-1	0	-1	0	#	-0.632456	-0.632456	-0.948683	0.632456	1.58114	1.58114	-0.632456	-0.632456	-0.316228
OG0001376	no annotation	TATA-binding protein-associated factor 2N	F:mRNA binding; F:metal ion binding; C:cytoplasm	F:GO:0003729; F:GO:0046872; C:GO:0005737	0	0	not assigned.annotated	#	0	0	-2	0	-1	0	0	0	0	0	2	0	0	0	0	1	#	0	-1.78885	-0.894427	0	0	1.78885	0	0	0.894427
OG0001385	no annotation	heavy metal-associated isoprenylated plant protein 39-like isoform X1	F:metal ion binding	F:GO:0046872	0	0	not assigned.annotated	#	0	-1	-2	0	-1	1	1	2	1	0	0	0	1	0	2	-2	#	-0.852803	-1.2792	-0.852803	1.2792	1.2792	0	0.426401	0.852803	-0.852803
OG0001386	Transmembrane 9 superfamily member 3	transmembrane 9 superfamily member 3	P:protein localization to membrane; C:Golgi membrane; C:trans-Golgi network; C:endosome membrane; C:integral component of membrane	P:GO:0072657; C:GO:0000139; C:GO:0005802; C:GO:0010008; C:GO:0016021	0	0	not assigned.annotated	#	0	0	-1	0	-2	0	2	1	0	0	0	0	-1	0	0	0	#	0	-0.707107	-1.41421	2.12132	0.707107	0	-0.707107	0	0
OG0001393	Eukaryotic translation initiation factor 3 subunit I	serine-threonine kinase receptor-associated protein-like	P:spliceosomal snRNP assembly; P:phosphorylation; F:RNA binding; F:kinase activity; C:SMN complex	P:GO:0000387; P:GO:0016310; F:GO:0003723; F:GO:0016301; C:GO:0032797	Transferring phosphorus-containing groups	EC:2.7	not assigned.annotated	#	0	0	-1	0	-2	0	0	0	0	0	3	0	0	0	-1	1	#	0	-0.707107	-1.41421	0	0	2.12132	0	-0.707107	0.707107
OG0001396	PHD finger protein EHD3	PHD finger protein EHD3-like isoform X1	P:negative regulation of DNA-templated transcription; P:positive regulation of transcription by RNA polymerase II; F:transcription coregulator activity; F:histone binding; F:metal ion binding	P:GO:0045892; P:GO:0045944; F:GO:0003712; F:GO:0042393; F:GO:0046872	0	0	not assigned.annotated	#	0	-2	-2	0	-2	3	-1	2	1	0	3	0	-1	0	0	1	#	-1.06066	-1.06066	-1.06066	0.353553	1.76777	1.06066	-0.353553	0	0.353553
OG0001400	Protein FANTASTIC FOUR 3	protein FANTASTIC FOUR 3	0	0	0	0	not assigned.annotated	#	0	0	-3	0	-2	0	0	0	0	1	1	0	0	0	0	0	#	0	-1.89737	-1.26491	0	0	1.26491	0.632456	0.632456	0.632456
OG0001407	Probable methyltransferase PMT18	probable methyltransferase PMT18	P:methylation; F:methyltransferase activity; C:endoplasmic reticulum membrane; C:integral component of membrane	P:GO:0032259; F:GO:0008168; C:GO:0005789; C:GO:0016021	Transferring one-carbon groups	EC:2.1.1	not assigned.annotated	#	0	-1	-2	0	-2	5	-1	2	1	0	3	-1	0	0	0	0	#	-0.617213	-0.92582	-0.92582	0.308607	2.16025	0.92582	-0.308607	-0.308607	-0.308607
OG0001415	no annotation	Mitogen-activated protein kinase kinase kinase 1 isoform 1	P:cellular ion homeostasis; P:phosphorylation; P:positive regulation of DNA-templated transcription; P:cellular response to salt stress; F:DNA-binding transcription activator activity; F:kinase activity; C:nucleus	P:GO:0006873; P:GO:0016310; P:GO:0045893; P:GO:0071472; F:GO:0001216; F:GO:0016301; C:GO:0005634	Transferring phosphorus-containing groups	EC:2.7	not assigned.annotated	#	0	-2	-2	0	-2	2	2	3	1	0	2	-1	0	0	0	0	#	-0.92582	-0.92582	-0.92582	1.54303	1.54303	0.617213	-0.308607	-0.308607	-0.308607
OG0001417	no annotation	uncharacterized protein LOC111274178	C:integral component of membrane	C:GO:0016021	0	0	not assigned.annotated	#	0	-3	-2	1	2	1	-1	0	0	1	1	0	0	0	0	0	#	-1.83533	-1.37649	0.917663	-0.458831	0.458831	0.917663	0.458831	0.458831	0.458831
OG0001420	no annotation	Elongation factor G	P:translational elongation; F:translation elongation factor activity	P:GO:0006414; F:GO:0003746	0	0	not assigned.annotated	#	0	-3	-2	1	2	1	-1	1	0	0	6	-1	0	0	0	0	#	-1.33333	-1	0.666667	0	0.666667	2	-0.333333	-0.333333	-0.333333
OG0001422	no annotation	Transducin family protein / WD-40 repeat family protein isoform 1	P:autophagy; C:intracellular membrane-bounded organelle	P:GO:0006914; C:GO:0043231	0	0	not assigned.annotated	#	0	-2	-1	1	0	1	-1	1	1	0	9	-1	-1	0	2	-1	#	-1.0328	-0.774597	-0.258199	0	0.516398	2.32379	-0.516398	0.258199	-0.516398
OG0001428	Uncharacterized protein At2g33490	Hydroxyproline-rich glycoprotein family protein	P:phosphorylation; F:kinase activity; C:membrane	P:GO:0016310; F:GO:0016301; C:GO:0016020	Transferring phosphorus-containing groups	EC:2.7	not assigned.annotated	#	0	-2	-1	0	-1	1	-1	0	2	1	5	0	2	0	-2	1	#	-1.21999	-0.914991	-0.914991	-0.304997	0.304997	1.82998	0.914991	-0.304997	0.609994
OG0001432	no annotation	F-box/LRR-repeat protein 16-like isoform X3	P:SCF-dependent proteasomal ubiquitin-dependent protein catabolic process; C:SCF ubiquitin ligase complex	P:GO:0031146; C:GO:0019005	0	0	not assigned.annotated	#	0	-3	1	0	-1	-1	0	-1	0	1	13	0	-1	0	-2	1	#	-0.784465	0	-0.392232	-0.392232	-0.588348	2.54951	-0.196116	-0.392232	0.196116
OG0001440	Zinc finger CCCH domain-containing protein 53	zinc finger CCCH domain-containing protein 53-like isoform X1	F:DNA binding; F:RNA binding; F:metal ion binding	F:GO:0003677; F:GO:0003723; F:GO:0046872	0	0	not assigned.annotated	#	0	0	-1	0	-2	0	0	0	0	0	4	0	0	-1	0	0	#	0.0656886	-0.525509	-1.11671	0.0656886	0.0656886	2.43048	0.0656886	-0.525509	-0.525509
OG0001443	no annotation	putative leucine-rich repeat-containing protein DDB_G0290503 isoform X2	C:integral component of membrane	C:GO:0016021	0	0	not assigned.annotated	#	0	5	-3	0	-3	1	-1	0	0	0	1	0	0	0	1	-2	#	2.02651	-1.14542	-1.14542	-0.352437	0.440546	0.440546	0.0440546	0.440546	-0.748928
OG0001447	Protein GRAVITROPIC IN THE LIGHT 1	IRK-interacting protein-like isoform X2	P:response to red or far red light; P:negative gravitropism	P:GO:0009639; P:GO:0009959	0	0	not assigned.annotated	#	0	1	-1	0	0	3	-1	2	0	-1	0	-1	0	0	0	0	#	0.491473	-0.393179	0.0491473	0.491473	2.26078	-0.393179	-0.835504	-0.835504	-0.835504
OG0001464	no annotation	RING/FYVE/PHD zinc finger superfamily protein	F:zinc ion binding; C:integral component of membrane	F:GO:0008270; C:GO:0016021	0	0	not assigned.annotated	#	0	9	-2	0	0	0	0	-2	0	0	7	0	-1	0	0	-1	#	1.96084	-0.69838	-0.214886	-0.69838	-0.69838	1.47734	-0.456633	-0.214886	-0.456633
OG0001470	no annotation	Fiber protein Fb17	0	0	0	0	not assigned.annotated	#	0	0	-1	0	-2	-1	0	-2	0	2	1	1	2	1	0	0	#	-0.286722	-0.609284	-0.931846	-0.931846	-1.25441	0.680964	1.32609	1.00353	1.00353
OG0001474	no annotation	hornerin isoform X1	0	0	0	0	not assigned.annotated	#	0	-1	-1	0	1	8	-2	3	0	0	-1	0	0	-1	0	0	#	-0.485913	-0.485913	0.0285831	0.0285831	2.60106	-0.485913	-0.228665	-0.485913	-0.485913
OG0001475	no annotation	RNA-binding ASCH domain protein, putative isoform 1	0	0	0	0	not assigned.annotated	#	0	3	-3	0	-1	1	1	2	0	-1	0	0	-1	0	-2	1	#	1.23353	-1.14542	-0.352437	1.23353	1.23353	-0.352437	-0.748928	-1.14542	0.0440546
OG0001476	Elongation factor 2	elongation factor 2	P:translational elongation; F:translation elongation factor activity; F:GTPase activity; F:GTP binding; F:ribosome binding; C:intracellular membrane-bounded organelle; C:ribonucleoprotein complex	P:GO:0006414; F:GO:0003746; F:GO:0003924; F:GO:0005525; F:GO:0043022; C:GO:0043231; C:GO:1990904	Nucleoside-triphosphate phosphatase	EC:3.6.1.15	not assigned.annotated	#	0	7	-2	0	-2	1	1	1	0	0	2	0	-1	0	0	0	#	2.17961	-1.03036	-1.03036	0.396292	0.396292	0.396292	-0.673697	-0.317034	-0.317034
OG0001480	Glycerophosphodiester phosphodiesterase GDPDL3	glycerophosphodiester phosphodiesterase GDPDL3-like	P:glycerol metabolic process; P:lipid metabolic process; F:glycerophosphodiester phosphodiesterase activity	P:GO:0006071; P:GO:0006629; F:GO:0008889	Glycerophosphodiester phosphodiesterase	EC:3.1.4.46	not assigned.annotated	#	0	2	0	0	-2	0	0	-1	0	1	5	0	1	0	1	-1	#	0.458952	-0.367162	-1.19328	-0.780219	-0.780219	2.11118	0.458952	0.458952	-0.367162
OG0001482	no annotation	probable E3 ubiquitin-protein ligase RHY1A	P:ubiquitin-dependent protein catabolic process; P:protein ubiquitination; F:ubiquitin protein ligase activity; C:integral component of membrane	P:GO:0006511; P:GO:0016567; F:GO:0061630; C:GO:0016021	Transferases	EC:2	not assigned.annotated	#	0	-1	-3	0	-1	-1	2	1	0	0	3	0	-1	0	0	-1	#	-0.452367	-1.47019	-0.452367	1.58329	0.0565459	1.58329	-0.452367	0.0565459	-0.452367
OG0001485	no annotation	calcineurin subunit B	F:calcium ion binding	F:GO:0005509	0	0	not assigned.annotated	#	0	0	1	0	2	0	1	0	0	0	7	-1	0	0	0	0	#	-0.352437	0.0440546	0.440546	0.0440546	-0.352437	2.423	-0.748928	-0.748928	-0.748928
OG0001489	Uncharacterized protein At3g49140	PREDICTED: uncharacterized protein At3g49140-like isoform X1	0	0	0	0	not assigned.annotated	#	0	0	-3	0	-2	3	-2	1	0	0	0	0	2	0	1	-2	#	0.0503953	-1.31028	-0.856719	-0.403162	1.86462	0.0503953	0.95751	0.503953	-0.856719
OG0001501	Protein PSK SIMULATOR 2	protein PSK SIMULATOR 2-like isoform X1	P:translational elongation; P:positive regulation of growth; F:translation elongation factor activity	P:GO:0006414; P:GO:0045927; F:GO:0003746	0	0	not assigned.annotated	#	0	2	-3	0	-2	1	-1	1	0	0	0	0	-1	0	0	1	#	1.24808	-1.7079	-1.11671	0.0656886	1.24808	0.0656886	-0.525509	0.0656886	0.656886
OG0001503	no annotation	putative ER lumen protein-retaining receptor C28H8.4	P:protein retention in ER lumen; P:protein transport; F:ER retention sequence binding; C:endoplasmic reticulum membrane; C:integral component of membrane	P:GO:0006621; P:GO:0015031; F:GO:0046923; C:GO:0005789; C:GO:0016021	0	0	not assigned.annotated	#	0	1	-1	0	-2	1	0	0	0	0	0	0	-1	0	1	0	#	1.05409	-0.843274	-1.79196	0.105409	1.05409	0.105409	-0.843274	1.05409	0.105409
OG0001505	Protein VASCULAR ASSOCIATED DEATH 1, chloroplastic	protein VASCULAR ASSOCIATED DEATH 1, chloroplastic-like isoform X1	P:negative regulation of programmed cell death; C:integral component of membrane	P:GO:0043069; C:GO:0016021	0	0	not assigned.annotated	#	0	0	-1	0	-1	-1	0	0	0	1	9	0	2	-2	0	0	#	-0.243179	-0.516756	-0.516756	-0.243179	-0.516756	2.49259	0.57755	-0.516756	-0.516756
OG0001508	BEACH domain-containing protein B	BEACH domain-containing protein B-like isoform X1	C:cytoplasm	C:GO:0005737	0	0	not assigned.annotated	#	0	0	-2	0	-2	5	-2	0	1	0	9	-1	1	-2	0	0	#	-0.207443	-0.674189	-0.674189	-0.440816	1.1928	2.12629	0.0259303	-0.674189	-0.674189
OG0001509	C2 and GRAM domain-containing protein At1g03370	C2 and GRAM domain-containing protein At1g03370	C:integral component of membrane	C:GO:0016021	0	0	not assigned.annotated	#	0	0	3	0	0	3	0	1	0	0	-1	0	0	0	0	1	#	-0.550091	1.30647	-0.550091	0.0687614	1.92532	-1.16894	-0.550091	-0.550091	0.0687614
OG0001524	no annotation	Transcription elongation factor family protein, putative isoform 1	P:translational elongation; F:translation elongation factor activity; C:nucleus	P:GO:0006414; F:GO:0003746; C:GO:0005634	0	0	not assigned.annotated	#	0	-1	-2	0	-1	3	-1	0	1	0	7	-1	0	0	0	0	#	-0.601511	-0.919958	-0.601511	-0.283064	0.990724	2.26451	-0.283064	-0.283064	-0.283064
OG0001526	RNA-binding protein BRN1	RNA-binding protein BRN1-like isoform X1	F:mRNA binding; C:nucleus; C:cytoplasm; C:ribonucleoprotein complex	F:GO:0003729; C:GO:0005634; C:GO:0005737; C:GO:1990904	0	0	not assigned.annotated	#	0	0	0	0	-2	0	1	0	1	0	4	0	0	0	0	-1	#	-0.467764	-0.467764	-1.52023	0.584705	0.0584705	2.16341	0.0584705	0.0584705	-0.467764
OG0001529	Glycosyltransferase BC10	glycosyltransferase BC10-like	F:RNA binding; F:glycosyltransferase activity; F:metal ion binding; C:membrane	F:GO:0003723; F:GO:0016757; F:GO:0046872; C:GO:0016020	Glycosyltransferases	EC:2.4	not assigned.annotated	#	0	0	-2	0	-2	0	0	0	0	0	2	0	-2	2	9	-1	#	-0.219756	-0.714208	-0.714208	-0.219756	-0.219756	0.274695	-0.714208	2.49973	0.0274695
OG0001537	no annotation	14 kDa proline-rich protein DC2.15-like	F:molecular_function; C:cellular_component	F:GO:0003674; C:GO:0005575	0	0	not assigned.annotated	#	0	3	-2	0	-2	3	1	5	0	-1	2	-1	0	0	0	0	#	0.538641	-0.737088	-0.737088	1.30408	1.81437	0.0283496	-0.737088	-0.737088	-0.737088
OG0001546	no annotation	Transducin-like enhancer protein 2	0	0	0	0	not assigned.annotated	#	0	-2	-2	0	-2	-2	3	0	1	1	8	-1	0	-1	0	0	#	-0.737088	-0.737088	-0.737088	0.793787	-0.481942	2.32466	0.0283496	-0.226796	-0.226796
OG0001556	no annotation	Oxidative stress 3, putative isoform 2	0	0	0	0	not assigned.annotated	#	0	-2	-2	0	-1	0	0	0	1	1	4	0	0	0	0	-1	#	-1.16861	-1.16861	-0.764093	0.0449467	0.0449467	2.06755	0.449467	0.449467	0.0449467
OG0001557	no annotation	P-loop containing nucleoside triphosphate hydrolases superfamily protein isoform 1	P:phosphorylation; F:kinase activity; C:integral component of membrane	P:GO:0016310; F:GO:0016301; C:GO:0016021	Transferring phosphorus-containing groups	EC:2.7	not assigned.annotated	#	0	-1	0	0	-1	1	0	0	1	1	12	-1	-1	0	1	-1	#	-0.617867	-0.40399	-0.617867	-0.190113	0.0237641	2.59029	-0.40399	0.0237641	-0.40399
OG0001559	Protein BCCIP homolOG	protein BCCIP homolog isoform X1	C:nucleus	C:GO:0005634	0	0	not assigned.annotated	#	0	-2	-1	0	-1	6	-1	3	0	0	6	-1	-1	0	0	-1	#	-0.719727	-0.470591	-0.470591	0.276818	2.02077	1.27336	-0.719727	-0.470591	-0.719727
OG0001560	Uncharacterized protein At5g48480	Lactoylglutathione lyase / glyoxalase I family protein	F:lyase activity	F:GO:0016829	Lyases	EC:4	not assigned.annotated	#	0	-2	-2	0	-1	0	0	-1	0	2	1	1	0	1	0	1	#	-1.03036	-1.03036	-0.673697	-0.673697	-0.673697	0.752955	0.752955	1.10962	1.46628
OG0001561	KH domain-containing protein HEN4	KH domain-containing protein HEN4 isoform X1	P:regulation of gene expression; F:mRNA binding; C:nucleus; C:cytoplasm; C:integral component of membrane	P:GO:0010468; F:GO:0003729; C:GO:0005634; C:GO:0005737; C:GO:0016021	0	0	not assigned.annotated	#	0	-2	-2	0	1	0	0	-2	0	2	5	0	1	0	-1	2	#	-0.88685	-0.88685	0.0341096	-0.88685	-0.88685	1.87603	0.648083	0.0341096	0.95507
OG0001567	no annotation	uncharacterized protein LOC111293798	0	0	0	0	not assigned.annotated	#	0	-3	1	0	-1	4	0	2	0	0	6	-1	0	0	0	0	#	-1.20815	0.0345187	-0.586818	0.345187	1.58786	1.58786	-0.586818	-0.586818	-0.586818
OG0001574	Fatty acid amide hydrolase	fatty acid amide hydrolase-like isoform X1	F:hydrolase activity; C:integral component of membrane	F:GO:0016787; C:GO:0016021	Hydrolases	EC:3	not assigned.annotated	#	0	-2	-1	0	-1	-1	3	1	1	0	0	1	0	2	5	-1	#	-1.12918	-0.838819	-0.838819	0.903343	-0.258098	-0.258098	0.0322623	2.06478	0.322623
OG0001585	no annotation	histone H2A deubiquitinase (DUF3755)	0	0	0	0	not assigned.annotated	#	0	1	-1	0	-2	2	-1	0	0	0	0	1	8	-1	0	-1	#	0.0671724	-0.537379	-0.839655	-0.537379	0.369448	-0.235103	2.48538	-0.235103	-0.537379
OG0001591	no annotation	exosome complex exonuclease rrp6 isoform X2	P:nucleic acid phosphodiester bond hydrolysis; F:RNA binding; F:3'-5' exonuclease activity	P:GO:0090305; F:GO:0003723; F:GO:0008408	Acting on ester bonds	EC:3.1	not assigned.annotated	#	0	-1	-2	0	-1	0	-1	-1	1	1	4	0	-1	0	2	-1	#	-0.674619	-1.05409	-0.674619	-0.674619	-0.295146	1.98169	0.0843274	1.22275	0.0843274
OG0001596	no annotation	protein IWS1 homolog A	0	0	0	0	not assigned.annotated	#	0	3	-2	0	-3	1	0	0	0	0	0	0	-1	0	0	0	#	1.87782	-1.03604	-1.61881	0.129505	0.712276	0.129505	-0.453267	0.129505	0.129505
OG0001599	Probable acyl-activating enzyme 18, peroxisomal	probable acyl-activating enzyme 18, peroxisomal isoform X1	C:integral component of membrane	C:GO:0016021	0	0	not assigned.annotated	#	0	-2	-1	0	-2	5	-3	0	0	0	2	0	-1	0	-1	1	#	-0.714293	-0.312503	-0.714293	-1.11608	2.09824	0.892866	-0.312503	-0.312503	0.491076
OG0001600	no annotation	putative chromosome-partitioning parB	C:integral component of membrane	C:GO:0016021	0	0	not assigned.annotated	#	0	0	-1	0	3	0	0	0	0	0	5	0	2	-1	0	0	#	-0.368932	-0.843274	1.05409	-0.368932	-0.368932	2.00278	0.579751	-0.843274	-0.843274
OG0001602	no annotation	NAD(P)-binding Rossmann-fold superfamily protein	C:integral component of membrane	C:GO:0016021	0	0	not assigned.annotated	#	0	3	-2	0	-1	2	1	3	0	0	0	0	-1	0	-1	0	#	0.875376	-1.09422	-0.700301	1.2693	1.66321	-0.306382	-0.700301	-0.700301	-0.306382
OG0001604	no annotation	BNR/Asp-box repeat family protein	P:phosphorylation; F:kinase activity	P:GO:0016310; F:GO:0016301	Transferring phosphorus-containing groups	EC:2.7	not assigned.annotated	#	0	1	-3	0	0	1	-1	-1	0	0	4	0	-2	0	0	0	#	0.596778	-1.35631	0.108505	-0.868041	0.108505	2.0616	-0.868041	0.108505	0.108505
OG0001606	no annotation	B3 domain-containing protein At5g24050-like	F:DNA binding	F:GO:0003677	0	0	not assigned.annotated	#	0	2	-2	0	-2	2	0	3	0	0	0	0	1	0	0	0	#	0.536266	-1.21879	-1.21879	0.97503	1.85256	-0.34126	0.097503	-0.34126	-0.34126
[truncated: 932 more rows]
