# Supplementary material for: Resequencing of durian genomes reveals large genetic variations among different cultivars
Source: Front Plant Sci. 2023 Feb 16;14:1137077. doi: 10.3389/fpls.2023.1137077 (PMC9978785; doi:10.3389/fpls.2023.1137077)
Supplement: Supplementary file 5 [file Table_2.xlsx]

## Sheet: core groups
The enriched domains in core orthologous groups
#PfamID	counts(exp)	counts(ctr)	p-value(adj)	description
PF00271	135	252	0.002281	Helicase conserved C-terminal domain
PF13812	155	302	0.002281	Pentatricopeptide repeat domain
PF17177	74	109	0.002281	Pentacotripeptide-repeat region of PRORP
PF01535	304	701	0.006318	PPR repeat
PF00646	122	245	0.04412	F-box domain
PF13041	283	674	0.0499	PPR repeat family

## Sheet: All accessory groups
The enriched domains in all accessory orthologous groups
#PfamID	counts(exp)	counts(ctr)	p-value(adj)	description
PF02519	44	129	0.0001594	Auxin responsive protein
PF07732	34	86	0.0002028	Multicopper oxidase
PF03195	28	63	0.0002738	Lateral organ boundaries (LOB) domain
PF00931	105	467	0.000497	NB-ARC domain
PF00394	31	83	0.00107	Multicopper oxidase
PF04043	34	97	0.001113	Plant invertase/pectin methylesterase inhibitor
PF00319	39	123	0.001601	SRF-type transcription factor (DNA-binding and dimerisation domain)
PF07731	32	92	0.001954	Multicopper oxidase
PF13947	28	74	0.001954	Wall-associated receptor kinase galacturonan-binding
PF02984	25	61	0.001954	Cyclin, C-terminal domain
PF02365	60	234	0.001968	No apical meristem (NAM) protein
PF14368	32	94	0.002557	Probable lipid transfer
PF00314	31	90	0.002714	Thaumatin family
PF07983	35	109	0.002714	X8 domain
PF00010	66	274	0.003461	Helix-loop-helix DNA-binding domain
PF01486	29	84	0.004386	K-box region
PF14543	36	122	0.008174	Xylanase inhibitor N-terminal
PF14226	45	169	0.008434	non-haem dioxygenase in morphine synthesis N-terminal
PF19055	27	79	0.00846	ABC-2 type transporter
PF13962	26	75	0.009181	Domain of unknown function
PF02298	27	80	0.009478	Plastocyanin-like domain
PF01095	30	95	0.01033	Pectinesterase
PF13968	13	23	0.01472	Domain of unknown function (DUF4220)
PF00403	41	156	0.01841	Heavy-metal-associated domain
PF02701	27	85	0.01937	Dof domain, zinc finger
PF14383	17	40	0.02021	DUF761-associated sequence motif
PF00134	26	82	0.02431	Cyclin, N-terminal domain
PF01453	32	112	0.02431	D-mannose binding lectin
PF05498	15	33	0.02512	Rapid ALkalinization Factor (RALF)
PF12796	61	273	0.02587	Ankyrin repeats (3 copies)
PF02704	19	51	0.02999	Gibberellin regulated protein
PF03479	22	66	0.03586	Plants and Prokaryotes Conserved (PCC) domain
PF03107	21	62	0.03965	C1 domain

## Sheet: MK accessory groups
The enriched domains in the accessory orthologous groups of MK
#PfamID	counts(exp)	counts(ctr)	p-value(adj)	description
PF20430	20	50	0.0001549	E+ motif
PF18052	43	199	0.0003384	Rx N-terminal domain
PF01453	29	112	0.000876	D-mannose binding lectin
PF02365	44	234	0.004886	No apical meristem (NAM) protein
PF05919	12	29	0.01758	Mitovirus RNA-dependent RNA polymerase
PF00319	27	123	0.01878	SRF-type transcription factor (DNA-binding and dimerisation domain)
PF03168	20	80	0.033	Late embryogenesis abundant protein
PF00954	21	88	0.03685	S-locus glycoprotein domain
PF00560	60	396	0.03685	Leucine Rich Repeat
PF13976	12	33	0.03685	GAG-pre-integrase domain
PF08031	10	23	0.03813	Berberine and berberine like

## Sheet: MT accessory groups
The enriched domains in the accessory orthologous groups of MT
#PfamID	counts(exp)	counts(ctr)	p-value(adj)	description
PF03107	28	62	0.0001095	C1 domain
PF03168	32	80	0.0001309	Late embryogenesis abundant protein
PF00010	69	274	0.000305	Helix-loop-helix DNA-binding domain
PF00847	73	301	0.0004552	AP2 domain
PF01486	31	84	0.0006225	K-box region
PF20430	23	50	0.0006574	E+ motif
PF14226	48	169	0.0006574	non-haem dioxygenase in morphine synthesis N-terminal
PF12796	67	273	0.0006574	Ankyrin repeats (3 copies)
PF14432	40	131	0.0009365	DYW family of nucleic acid deaminases
PF02984	25	61	0.001012	Cyclin, C-terminal domain
PF19055	29	79	0.001012	ABC-2 type transporter
PF02365	59	234	0.001012	No apical meristem (NAM) protein
PF14368	32	94	0.001117	Probable lipid transfer
PF07983	35	109	0.001167	X8 domain
PF03195	25	63	0.001271	Lateral organ boundaries (LOB) domain
PF07732	30	86	0.001288	Multicopper oxidase
PF00141	47	173	0.001425	Peroxidase
PF13947	27	74	0.001731	Wall-associated receptor kinase galacturonan-binding
PF13962	27	75	0.002033	Domain of unknown function
PF04043	31	97	0.003288	Plant invertase/pectin methylesterase inhibitor
PF00394	28	83	0.003506	Multicopper oxidase
PF00314	29	90	0.004918	Thaumatin family
PF14543	35	122	0.006076	Xylanase inhibitor N-terminal
PF02704	20	51	0.008446	Gibberellin regulated protein
PF13812	66	302	0.008794	Pentatricopeptide repeat domain
PF02298	26	80	0.009591	Plastocyanin-like domain
PF00190	22	62	0.01143	Cupin
PF07731	28	92	0.01234	Multicopper oxidase
PF00134	26	82	0.01234	Cyclin, N-terminal domain
PF13912	25	80	0.01944	C2H2-type zinc finger
PF03188	15	34	0.0203	Eukaryotic cytochrome b561
PF03479	22	66	0.02098	Plants and Prokaryotes Conserved (PCC) domain
PF01061	33	125	0.02767	ABC-2 type transporter
PF14383	16	40	0.02845	DUF761-associated sequence motif
PF05910	15	36	0.03017	Plant protein of unknown function (DUF868)
PF01095	27	95	0.03421	Pectinesterase
PF03171	50	226	0.03524	2OG-Fe(II) oxygenase superfamily
PF00403	38	156	0.03524	Heavy-metal-associated domain
PF05498	14	33	0.03771	Rapid ALkalinization Factor (RALF)
PF17181	11	21	0.03891	Epidermal patterning factor proteins
PF00786	12	25	0.03903	P21-Rho-binding domain
PF06749	15	38	0.04127	Protein of unknown function (DUF1218)
PF00462	28	104	0.04824	Glutaredoxin

## Sheet: KD accessory groups
The enriched domains in the accessory orthologous groups of KD
#PfamID	counts(exp)	counts(ctr)	p-value(adj)	description
PF00560	80	396	0.0001859	Leucine Rich Repeat
PF00394	28	83	0.0004765	Multicopper oxidase
PF07731	29	92	0.0008743	Multicopper oxidase
PF00314	28	90	0.001467	Thaumatin family
PF03195	21	63	0.008842	Lateral organ boundaries (LOB) domain
PF13947	23	74	0.008842	Wall-associated receptor kinase galacturonan-binding
PF02984	20	61	0.01391	Cyclin, C-terminal domain
PF02365	48	234	0.01391	No apical meristem (NAM) protein
PF14226	37	169	0.02761	non-haem dioxygenase in morphine synthesis N-terminal
PF00931	79	467	0.02761	NB-ARC domain
PF20430	17	50	0.02857	E+ motif
PF13812	56	302	0.03097	Pentatricopeptide repeat domain
PF02298	22	80	0.03769	Plastocyanin-like domain
PF03168	22	80	0.03769	Late embryogenesis abundant protein
PF14432	30	131	0.04699	DYW family of nucleic acid deaminases
PF00657	36	171	0.0488	GDSL-like Lipase/Acylhydrolase

## Sheet: PM accessory groups
The enriched domains in the accessory orthologous groups of PM
#PfamID	counts(exp)	counts(ctr)	p-value(adj)	description
PF00847	65	301	0.0001264	AP2 domain
PF07731	30	92	0.0001926	Multicopper oxidase
PF00078	35	121	0.000227	Reverse transcriptase (RNA-dependent DNA polymerase)
PF00394	28	83	0.000227	Multicopper oxidase
PF19055	27	79	0.0002712	ABC-2 type transporter
PF00134	27	82	0.0004608	Cyclin, N-terminal domain
PF00190	23	62	0.0004838	Cupin
PF14368	29	94	0.0005231	Probable lipid transfer
PF02519	35	129	0.0005811	Auxin responsive protein
PF04844	17	36	0.0007014	Transcriptional repressor, ovate
PF00931	85	467	0.0007014	NB-ARC domain
PF20430	20	50	0.0007014	E+ motif
PF02298	25	80	0.001675	Plastocyanin-like domain
PF13962	24	75	0.001735	Domain of unknown function
PF13968	13	23	0.00186	Domain of unknown function (DUF4220)
PF03168	24	80	0.003896	Late embryogenesis abundant protein
PF04578	12	22	0.004776	Protein of unknown function, DUF594
PF00560	71	396	0.004776	Leucine Rich Repeat
PF02469	16	40	0.004776	Fasciclin domain
PF14383	16	40	0.004776	DUF761-associated sequence motif
PF01095	26	95	0.005735	Pectinesterase
PF03140	30	119	0.005735	Plant protein of unknown function
PF12796	53	273	0.006601	Ankyrin repeats (3 copies)
PF00010	53	274	0.006975	Helix-loop-helix DNA-binding domain
PF03188	14	34	0.009752	Eukaryotic cytochrome b561
PF00786	12	25	0.009752	P21-Rho-binding domain
PF05553	18	55	0.01121	Cotton fibre expressed protein
PF00314	24	90	0.01306	Thaumatin family
PF03107	19	62	0.0141	C1 domain
PF05910	14	36	0.0141	Plant protein of unknown function (DUF868)
PF14543	29	122	0.01448	Xylanase inhibitor N-terminal
PF00319	29	123	0.01595	SRF-type transcription factor (DNA-binding and dimerisation domain)
PF00403	34	156	0.01642	Heavy-metal-associated domain
PF00332	30	130	0.01642	Glycosyl hydrolases family 17
PF05498	13	33	0.01952	Rapid ALkalinization Factor (RALF)
PF06749	14	38	0.01952	Protein of unknown function (DUF1218)
PF14416	23	89	0.02155	PMR5 N terminal Domain
PF00685	13	34	0.02332	Sulfotransferase domain
PF11955	11	25	0.02592	Plant organelle RNA recognition domain
PF00462	25	104	0.02874	Glutaredoxin
PF02704	16	51	0.02923	Gibberellin regulated protein
PF01061	28	125	0.03405	ABC-2 type transporter
PF08879	14	42	0.03924	WRC

## Sheet: SK accessory groups
The enriched domains in the accessory orthologous groups of SK
#PfamID	counts(exp)	counts(ctr)	p-value(adj)	description
PF00249	102	632	0.0002602	Myb-like DNA-binding domain
PF02984	22	61	0.0006244	Cyclin, C-terminal domain
PF01486	24	84	0.004951	K-box region
PF07732	24	86	0.005915	Multicopper oxidase
PF00319	29	123	0.01035	SRF-type transcription factor (DNA-binding and dimerisation domain)
PF07731	24	92	0.01175	Multicopper oxidase
PF00657	35	171	0.01652	GDSL-like Lipase/Acylhydrolase
PF00394	22	83	0.0168	Multicopper oxidase
PF02365	43	234	0.01854	No apical meristem (NAM) protein
PF14368	23	94	0.02741	Probable lipid transfer
PF00134	21	82	0.02952	Cyclin, N-terminal domain
